# Supplementary material for: In situ community transcriptomics illuminates CO2-fixation potentials and supporting roles of phagotrophy and proton pump in plankton in a subtropical marginal sea
Source: Microbiol Spectr. 2024 Feb 6;12(3):e02177-23. doi: 10.1128/spectrum.02177-23 (PMC10913738; doi:10.1128/spectrum.02177-23)
Supplement: Supplemental tables — Tables S1 to S5. [file spectrum.02177-23-s0002.xlsx]

## Sheet: Table S1
Table S1 Statistics of unigene annotation.
Annotation	Annotated No.	Annotated%
Nr	1532571	0.3444
Nt	431723	0.097
Swissprot	808578	0.1817
KEGG	666817	0.1499
GO	689985	0.1551
Overall	1656453	0.3723

## Sheet: Table S2
Table S2 The species composition of microorganisms in the samples.
Name	Kingdom;Phylum;Class;Order;Family;Genus;Species
Candidatus Aenigmarchaeota archaeon CG1_02_38_14	Archaea;Candidatus Aenigmarchaeota;Unclassified;Unclassified;Unclassified;Unclassified;Candidatus Aenigmarchaeota archaeon CG1_02_38_14;
Candidatus Aenigmarchaeota archaeon ex4484_14	Archaea;Candidatus Aenigmarchaeota;Unclassified;Unclassified;Unclassified;Unclassified;Candidatus Aenigmarchaeota archaeon ex4484_14;
Candidatus Aenigmarchaeota archaeon ex4484_224	Archaea;Candidatus Aenigmarchaeota;Unclassified;Unclassified;Unclassified;Unclassified;Candidatus Aenigmarchaeota archaeon ex4484_224;
Candidatus Aenigmarchaeota archaeon ex4484_52	Archaea;Candidatus Aenigmarchaeota;Unclassified;Unclassified;Unclassified;Unclassified;Candidatus Aenigmarchaeota archaeon ex4484_52;
Candidatus Aenigmarchaeota archaeon ex4484_56	Archaea;Candidatus Aenigmarchaeota;Unclassified;Unclassified;Unclassified;Unclassified;Candidatus Aenigmarchaeota archaeon ex4484_56;
Candidatus Bathyarchaeota archaeon B26-2	Archaea;Candidatus Bathyarchaeota;Unclassified;Unclassified;Unclassified;Unclassified;Candidatus Bathyarchaeota archaeon B26-2;
Candidatus Bathyarchaeota archaeon B63	Archaea;Candidatus Bathyarchaeota;Unclassified;Unclassified;Unclassified;Unclassified;Candidatus Bathyarchaeota archaeon B63;
Candidatus Bathyarchaeota archaeon BA2	Archaea;Candidatus Bathyarchaeota;Unclassified;Unclassified;Unclassified;Unclassified;Candidatus Bathyarchaeota archaeon BA2;
Candidatus Bathyarchaeota archaeon RBG_13_38_9	Archaea;Candidatus Bathyarchaeota;Unclassified;Unclassified;Unclassified;Unclassified;Candidatus Bathyarchaeota archaeon RBG_13_38_9;
Candidatus Bathyarchaeota archaeon RBG_13_46_16b	Archaea;Candidatus Bathyarchaeota;Unclassified;Unclassified;Unclassified;Unclassified;Candidatus Bathyarchaeota archaeon RBG_13_46_16b;
Candidatus Bathyarchaeota archaeon RBG_13_60_20	Archaea;Candidatus Bathyarchaeota;Unclassified;Unclassified;Unclassified;Unclassified;Candidatus Bathyarchaeota archaeon RBG_13_60_20;
Candidatus Bathyarchaeota archaeon RBG_16_48_13	Archaea;Candidatus Bathyarchaeota;Unclassified;Unclassified;Unclassified;Unclassified;Candidatus Bathyarchaeota archaeon RBG_16_48_13;
Candidatus Bathyarchaeota archaeon RBG_16_57_9	Archaea;Candidatus Bathyarchaeota;Unclassified;Unclassified;Unclassified;Unclassified;Candidatus Bathyarchaeota archaeon RBG_16_57_9;
Candidatus Bathyarchaeota archaeon ex4484_205	Archaea;Candidatus Bathyarchaeota;Unclassified;Unclassified;Unclassified;Unclassified;Candidatus Bathyarchaeota archaeon ex4484_205;
Candidatus Bathyarchaeota archaeon ex4484_231	Archaea;Candidatus Bathyarchaeota;Unclassified;Unclassified;Unclassified;Unclassified;Candidatus Bathyarchaeota archaeon ex4484_231;
Candidatus Bathyarchaeota archaeon ex4484_40	Archaea;Candidatus Bathyarchaeota;Unclassified;Unclassified;Unclassified;Unclassified;Candidatus Bathyarchaeota archaeon ex4484_40;
miscellaneous Crenarchaeota group archaeon SMTZ-80	Archaea;Candidatus Bathyarchaeota;Unclassified;Unclassified;Unclassified;Unclassified;miscellaneous Crenarchaeota group archaeon SMTZ-80;
miscellaneous Crenarchaeota group archaeon SMTZ1-55	Archaea;Candidatus Bathyarchaeota;Unclassified;Unclassified;Unclassified;Unclassified;miscellaneous Crenarchaeota group archaeon SMTZ1-55;
miscellaneous Crenarchaeota group-1 archaeon SG8-32-1	Archaea;Candidatus Bathyarchaeota;Unclassified;Unclassified;Unclassified;Unclassified;miscellaneous Crenarchaeota group-1 archaeon SG8-32-1;
miscellaneous Crenarchaeota group-15 archaeon DG-45	Archaea;Candidatus Bathyarchaeota;Unclassified;Unclassified;Unclassified;Unclassified;miscellaneous Crenarchaeota group-15 archaeon DG-45;
miscellaneous Crenarchaeota group-6 archaeon AD8-1	Archaea;Candidatus Bathyarchaeota;Unclassified;Unclassified;Unclassified;Unclassified;miscellaneous Crenarchaeota group-6 archaeon AD8-1;
Candidatus Heimdallarchaeota archaeon AB_125	Archaea;Candidatus Heimdallarchaeota;Unclassified;Unclassified;Unclassified;Unclassified;Candidatus Heimdallarchaeota archaeon AB_125;
Candidatus Heimdallarchaeota archaeon LC_2	Archaea;Candidatus Heimdallarchaeota;Unclassified;Unclassified;Unclassified;Unclassified;Candidatus Heimdallarchaeota archaeon LC_2;
Candidatus Heimdallarchaeota archaeon LC_3	Archaea;Candidatus Heimdallarchaeota;Unclassified;Unclassified;Unclassified;Unclassified;Candidatus Heimdallarchaeota archaeon LC_3;
Lokiarchaeum sp. GC14_75	Archaea;Candidatus Lokiarchaeota;Unclassified;Unclassified;Unclassified;Lokiarchaeum;Lokiarchaeum sp. GC14_75;
Candidatus Lokiarchaeota archaeon CR_4	Archaea;Candidatus Lokiarchaeota;Unclassified;Unclassified;Unclassified;Unclassified;Candidatus Lokiarchaeota archaeon CR_4;
Candidatus Micrarchaeum acidiphilum	Archaea;Candidatus Micrarchaeota;Unclassified;Unclassified;Unclassified;Candidatus Micrarchaeum;Candidatus Micrarchaeum acidiphilum;
Candidatus Micrarchaeota archaeon CG1_02_47_40	Archaea;Candidatus Micrarchaeota;Unclassified;Unclassified;Unclassified;Unclassified;Candidatus Micrarchaeota archaeon CG1_02_47_40;
Candidatus Micrarchaeota archaeon CG1_02_49_24	Archaea;Candidatus Micrarchaeota;Unclassified;Unclassified;Unclassified;Unclassified;Candidatus Micrarchaeota archaeon CG1_02_49_24;
Candidatus Micrarchaeota archaeon CG1_02_55_22	Archaea;Candidatus Micrarchaeota;Unclassified;Unclassified;Unclassified;Unclassified;Candidatus Micrarchaeota archaeon CG1_02_55_22;
Candidatus Micrarchaeota archaeon CG1_02_60_51	Archaea;Candidatus Micrarchaeota;Unclassified;Unclassified;Unclassified;Unclassified;Candidatus Micrarchaeota archaeon CG1_02_60_51;
Candidatus Micrarchaeota archaeon RBG_16_36_9	Archaea;Candidatus Micrarchaeota;Unclassified;Unclassified;Unclassified;Unclassified;Candidatus Micrarchaeota archaeon RBG_16_36_9;
Candidatus Nanosalina sp. J07AB43	Archaea;Candidatus Nanohaloarchaeota;Nanohaloarchaea;Unclassified;Unclassified;Candidatus Nanosalina;Candidatus Nanosalina sp. J07AB43;
Candidatus Haloredivivus sp. G17	Archaea;Candidatus Nanohaloarchaeota;Nanohaloarchaea;Unclassified;Unclassified;Unclassified;Candidatus Haloredivivus sp. G17;
Nanohaloarchaea archaeon SG9	Archaea;Candidatus Nanohaloarchaeota;Nanohaloarchaea;Unclassified;Unclassified;Unclassified;Nanohaloarchaea archaeon SG9;
Candidatus Thorarchaeota archaeon AB_25	Archaea;Candidatus Thorarchaeota;Unclassified;Unclassified;Unclassified;Unclassified;Candidatus Thorarchaeota archaeon AB_25;
Candidatus Thorarchaeota archaeon SMTZ-45	Archaea;Candidatus Thorarchaeota;Unclassified;Unclassified;Unclassified;Unclassified;Candidatus Thorarchaeota archaeon SMTZ-45;
Candidatus Thorarchaeota archaeon SMTZ1-45	Archaea;Candidatus Thorarchaeota;Unclassified;Unclassified;Unclassified;Unclassified;Candidatus Thorarchaeota archaeon SMTZ1-45;
Candidatus Thorarchaeota archaeon SMTZ1-83	Archaea;Candidatus Thorarchaeota;Unclassified;Unclassified;Unclassified;Unclassified;Candidatus Thorarchaeota archaeon SMTZ1-83;
Candidatus Woesearchaeota archaeon CG1_02_33_12	Archaea;Candidatus Woesearchaeota;Unclassified;Unclassified;Unclassified;Unclassified;Candidatus Woesearchaeota archaeon CG1_02_33_12;
Candidatus Woesearchaeota archaeon CG1_02_47_18	Archaea;Candidatus Woesearchaeota;Unclassified;Unclassified;Unclassified;Unclassified;Candidatus Woesearchaeota archaeon CG1_02_47_18;
Candidatus Woesearchaeota archaeon CG1_02_57_44	Archaea;Candidatus Woesearchaeota;Unclassified;Unclassified;Unclassified;Unclassified;Candidatus Woesearchaeota archaeon CG1_02_57_44;
Candidatus Woesearchaeota archaeon RBG_13_36_6	Archaea;Candidatus Woesearchaeota;Unclassified;Unclassified;Unclassified;Unclassified;Candidatus Woesearchaeota archaeon RBG_13_36_6;
Candidatus Woesearchaeota archaeon ex4484_78	Archaea;Candidatus Woesearchaeota;Unclassified;Unclassified;Unclassified;Unclassified;Candidatus Woesearchaeota archaeon ex4484_78;
Acidilobus saccharovorans 345-15	Archaea;Crenarchaeota;Thermoprotei;Acidilobales;Acidilobaceae;Acidilobus;Acidilobus saccharovorans 345-15;
Acidilobus sp. 7A	Archaea;Crenarchaeota;Thermoprotei;Acidilobales;Acidilobaceae;Acidilobus;Acidilobus sp. 7A;
uncultured Acidilobus sp. CIS	Archaea;Crenarchaeota;Thermoprotei;Acidilobales;Acidilobaceae;Acidilobus;uncultured Acidilobus sp. CIS;
Caldisphaera lagunensis DSM 15908	Archaea;Crenarchaeota;Thermoprotei;Acidilobales;Caldisphaeraceae;Caldisphaera;Caldisphaera lagunensis DSM 15908;
Aeropyrum pernix K1	Archaea;Crenarchaeota;Thermoprotei;Desulfurococcales;Desulfurococcaceae;Aeropyrum;Aeropyrum pernix K1;
Desulfurococcus amylolyticus	Archaea;Crenarchaeota;Thermoprotei;Desulfurococcales;Desulfurococcaceae;Desulfurococcus;Desulfurococcus amylolyticus;
Ignicoccus hospitalis KIN4/I	Archaea;Crenarchaeota;Thermoprotei;Desulfurococcales;Desulfurococcaceae;Ignicoccus;Ignicoccus hospitalis KIN4/I;
Ignicoccus islandicus	Archaea;Crenarchaeota;Thermoprotei;Desulfurococcales;Desulfurococcaceae;Ignicoccus;Ignicoccus islandicus;
Staphylothermus marinus F1	Archaea;Crenarchaeota;Thermoprotei;Desulfurococcales;Desulfurococcaceae;Staphylothermus;Staphylothermus marinus F1;
Hyperthermus butylicus DSM 5456	Archaea;Crenarchaeota;Thermoprotei;Desulfurococcales;Pyrodictiaceae;Hyperthermus;Hyperthermus butylicus DSM 5456;
Pyrodictium delaneyi	Archaea;Crenarchaeota;Thermoprotei;Desulfurococcales;Pyrodictiaceae;Pyrodictium;Pyrodictium delaneyi;
Pyrodictium occultum	Archaea;Crenarchaeota;Thermoprotei;Desulfurococcales;Pyrodictiaceae;Pyrodictium;Pyrodictium occultum;
Pyrolobus fumarii 1A	Archaea;Crenarchaeota;Thermoprotei;Desulfurococcales;Pyrodictiaceae;Pyrolobus;Pyrolobus fumarii 1A;
Fervidicoccus fontis	Archaea;Crenarchaeota;Thermoprotei;Fervidicoccales;Fervidicoccaceae;Fervidicoccus;Fervidicoccus fontis;
Acidianus hospitalis W1	Archaea;Crenarchaeota;Thermoprotei;Sulfolobales;Sulfolobaceae;Acidianus;Acidianus hospitalis W1;
Acidianus manzaensis	Archaea;Crenarchaeota;Thermoprotei;Sulfolobales;Sulfolobaceae;Acidianus;Acidianus manzaensis;
Candidatus Acidianus copahuensis	Archaea;Crenarchaeota;Thermoprotei;Sulfolobales;Sulfolobaceae;Acidianus;Candidatus Acidianus copahuensis;
Metallosphaera cuprina	Archaea;Crenarchaeota;Thermoprotei;Sulfolobales;Sulfolobaceae;Metallosphaera;Metallosphaera cuprina;
Metallosphaera sedula DSM 5348	Archaea;Crenarchaeota;Thermoprotei;Sulfolobales;Sulfolobaceae;Metallosphaera;Metallosphaera sedula DSM 5348;
Metallosphaera yellowstonensis	Archaea;Crenarchaeota;Thermoprotei;Sulfolobales;Sulfolobaceae;Metallosphaera;Metallosphaera yellowstonensis;
Sulfolobus islandicus Y.N.15.51	Archaea;Crenarchaeota;Thermoprotei;Sulfolobales;Sulfolobaceae;Sulfolobus;Sulfolobus islandicus Y.N.15.51;
Sulfolobus islandicus	Archaea;Crenarchaeota;Thermoprotei;Sulfolobales;Sulfolobaceae;Sulfolobus;Sulfolobus islandicus;
Sulfolobus solfataricus P2	Archaea;Crenarchaeota;Thermoprotei;Sulfolobales;Sulfolobaceae;Sulfolobus;Sulfolobus solfataricus P2;
Sulfolobus sp. A20	Archaea;Crenarchaeota;Thermoprotei;Sulfolobales;Sulfolobaceae;Sulfolobus;Sulfolobus sp. A20;
Sulfolobus sp. JCM 16833	Archaea;Crenarchaeota;Thermoprotei;Sulfolobales;Sulfolobaceae;Sulfolobus;Sulfolobus sp. JCM 16833;
Sulfolobus tokodaii str. 7	Archaea;Crenarchaeota;Thermoprotei;Sulfolobales;Sulfolobaceae;Sulfolobus;Sulfolobus tokodaii str. 7;
Sulfolobales archaeon AZ1	Archaea;Crenarchaeota;Thermoprotei;Sulfolobales;Unclassified;Unclassified;Sulfolobales archaeon AZ1;
Thermofilum carboxyditrophus	Archaea;Crenarchaeota;Thermoprotei;Thermoproteales;Thermofilaceae;Thermofilum;Thermofilum carboxyditrophus;
Thermofilum pendens Hrk 5	Archaea;Crenarchaeota;Thermoprotei;Thermoproteales;Thermofilaceae;Thermofilum;Thermofilum pendens Hrk 5;
Thermofilum sp. ex4484_79	Archaea;Crenarchaeota;Thermoprotei;Thermoproteales;Thermofilaceae;Thermofilum;Thermofilum sp. ex4484_79;
Caldivirga maquilingensis IC-167	Archaea;Crenarchaeota;Thermoprotei;Thermoproteales;Thermoproteaceae;Caldivirga;Caldivirga maquilingensis IC-167;
Pyrobaculum aerophilum str. IM2	Archaea;Crenarchaeota;Thermoprotei;Thermoproteales;Thermoproteaceae;Pyrobaculum;Pyrobaculum aerophilum str. IM2;
Pyrobaculum calidifontis	Archaea;Crenarchaeota;Thermoprotei;Thermoproteales;Thermoproteaceae;Pyrobaculum;Pyrobaculum calidifontis;
Pyrobaculum neutrophilum	Archaea;Crenarchaeota;Thermoprotei;Thermoproteales;Thermoproteaceae;Pyrobaculum;Pyrobaculum neutrophilum;
Pyrobaculum sp. JCHS_4	Archaea;Crenarchaeota;Thermoprotei;Thermoproteales;Thermoproteaceae;Pyrobaculum;Pyrobaculum sp. JCHS_4;
Thermoproteus sp. CP80	Archaea;Crenarchaeota;Thermoprotei;Thermoproteales;Thermoproteaceae;Thermoproteus;Thermoproteus sp. CP80;
Thermoproteus sp. JCHS_4	Archaea;Crenarchaeota;Thermoprotei;Thermoproteales;Thermoproteaceae;Thermoproteus;Thermoproteus sp. JCHS_4;
Thermoproteus tenax	Archaea;Crenarchaeota;Thermoprotei;Thermoproteales;Thermoproteaceae;Thermoproteus;Thermoproteus tenax;
Vulcanisaeta distributa DSM 14429	Archaea;Crenarchaeota;Thermoprotei;Thermoproteales;Thermoproteaceae;Vulcanisaeta;Vulcanisaeta distributa DSM 14429;
Vulcanisaeta sp. OSP_8	Archaea;Crenarchaeota;Thermoprotei;Thermoproteales;Thermoproteaceae;Vulcanisaeta;Vulcanisaeta sp. OSP_8;
Crenarchaeota archaeon 13_1_20CM_2_51_8	Archaea;Crenarchaeota;Unclassified;Unclassified;Unclassified;Unclassified;Crenarchaeota archaeon 13_1_20CM_2_51_8;
Crenarchaeota archaeon 13_1_40CM_2_52_14	Archaea;Crenarchaeota;Unclassified;Unclassified;Unclassified;Unclassified;Crenarchaeota archaeon 13_1_40CM_2_52_14;
Crenarchaeota archaeon 13_1_40CM_3_53_5	Archaea;Crenarchaeota;Unclassified;Unclassified;Unclassified;Unclassified;Crenarchaeota archaeon 13_1_40CM_3_53_5;
crenarchaeote SCGC AAA007-G17	Archaea;Crenarchaeota;Unclassified;Unclassified;Unclassified;Unclassified;crenarchaeote SCGC AAA007-G17;
uncultured crenarchaeote DeepAnt-EC39	Archaea;Crenarchaeota;Unclassified;Unclassified;Unclassified;Unclassified;uncultured crenarchaeote DeepAnt-EC39;
uncultured crenarchaeote	Archaea;Crenarchaeota;Unclassified;Unclassified;Unclassified;Unclassified;uncultured crenarchaeote;
uncultured marine crenarchaeote	Archaea;Crenarchaeota;Unclassified;Unclassified;Unclassified;Unclassified;uncultured marine crenarchaeote;
Crenarchaeota archaeon SCGC AAA471-O08	Archaea;Crenarchaeota;unclassified Crenarchaeota;unclassified_Crenarchaeota_X;candidate division YNPFFA;YNPFFA;Crenarchaeota archaeon SCGC AAA471-O08;
candidate division YNPFFA archaeon SCGC AAA471-B05	Archaea;Crenarchaeota;unclassified Crenarchaeota;unclassified_Crenarchaeota_X;candidate division YNPFFA;YNPFFA;candidate division YNPFFA archaeon SCGC AAA471-B05;
Aigarchaeota archaeon JGI 0000106-J15	Archaea;Crenarchaeota;unclassified Crenarchaeota;unclassified_Crenarchaeota_X;candidate division pSL4;unclassified candidate division pSL4;Aigarchaeota archaeon JGI 0000106-J15;
Aigarchaeota archaeon SCGC AAA471-B22	Archaea;Crenarchaeota;unclassified Crenarchaeota;unclassified_Crenarchaeota_X;candidate division pSL4;unclassified candidate division pSL4;Aigarchaeota archaeon SCGC AAA471-B22;
Aigarchaeota archaeon SCGC AAA471-E16	Archaea;Crenarchaeota;unclassified Crenarchaeota;unclassified_Crenarchaeota_X;candidate division pSL4;unclassified candidate division pSL4;Aigarchaeota archaeon SCGC AAA471-E16;
candidate division pSL4 archaeon SCGC AAA471-J07	Archaea;Crenarchaeota;unclassified Crenarchaeota;unclassified_Crenarchaeota_X;candidate division pSL4;unclassified candidate division pSL4;candidate division pSL4 archaeon SCGC AAA471-J07;
Archaeoglobus fulgidus DSM 4304	Archaea;Euryarchaeota;Archaeoglobi;Archaeoglobales;Archaeoglobaceae;Archaeoglobus;Archaeoglobus fulgidus DSM 4304;
Archaeoglobus fulgidus	Archaea;Euryarchaeota;Archaeoglobi;Archaeoglobales;Archaeoglobaceae;Archaeoglobus;Archaeoglobus fulgidus;
Archaeoglobus profundus DSM 5631	Archaea;Euryarchaeota;Archaeoglobi;Archaeoglobales;Archaeoglobaceae;Archaeoglobus;Archaeoglobus profundus DSM 5631;
Archaeoglobus sulfaticallidus PM70-1	Archaea;Euryarchaeota;Archaeoglobi;Archaeoglobales;Archaeoglobaceae;Archaeoglobus;Archaeoglobus sulfaticallidus PM70-1;
Archaeoglobus sulfaticallidus	Archaea;Euryarchaeota;Archaeoglobi;Archaeoglobales;Archaeoglobaceae;Archaeoglobus;Archaeoglobus sulfaticallidus;
Archaeoglobus veneficus SNP6	Archaea;Euryarchaeota;Archaeoglobi;Archaeoglobales;Archaeoglobaceae;Archaeoglobus;Archaeoglobus veneficus SNP6;
Ferroglobus placidus DSM 10642	Archaea;Euryarchaeota;Archaeoglobi;Archaeoglobales;Archaeoglobaceae;Ferroglobus;Ferroglobus placidus DSM 10642;
Geoglobus ahangari	Archaea;Euryarchaeota;Archaeoglobi;Archaeoglobales;Archaeoglobaceae;Geoglobus;Geoglobus ahangari;
Archaeoglobales archaeon ex4484_92	Archaea;Euryarchaeota;Archaeoglobi;Archaeoglobales;Unclassified;Unclassified;Archaeoglobales archaeon ex4484_92;
Candidatus Thalassoarchaea marina	Archaea;Euryarchaeota;Candidatus Thalassoarchaea;Unclassified;Unclassified;Unclassified;Candidatus Thalassoarchaea marina;
uncultured Candidatus Thalassoarchaea euryarchaeote	Archaea;Euryarchaeota;Candidatus Thalassoarchaea;Unclassified;Unclassified;Unclassified;uncultured Candidatus Thalassoarchaea euryarchaeote;
Hadesarchaea archaeon DG-33-1	Archaea;Euryarchaeota;Hadesarchaea;Unclassified;Unclassified;Unclassified;Hadesarchaea archaeon DG-33-1;
Hadesarchaea archaeon DG-33	Archaea;Euryarchaeota;Hadesarchaea;Unclassified;Unclassified;Unclassified;Hadesarchaea archaeon DG-33;
Hadesarchaea archaeon YNP_45	Archaea;Euryarchaeota;Hadesarchaea;Unclassified;Unclassified;Unclassified;Hadesarchaea archaeon YNP_45;
Hadesarchaea archaeon YNP_N21	Archaea;Euryarchaeota;Hadesarchaea;Unclassified;Unclassified;Unclassified;Hadesarchaea archaeon YNP_N21;
Halapricum salinum	Archaea;Euryarchaeota;Halobacteria;Halobacteriales;Haloarculaceae;Halapricum;Halapricum salinum;
Haloarcula argentinensis	Archaea;Euryarchaeota;Halobacteria;Halobacteriales;Haloarculaceae;Haloarcula;Haloarcula argentinensis;
Haloarcula californiae	Archaea;Euryarchaeota;Halobacteria;Halobacteriales;Haloarculaceae;Haloarcula;Haloarcula californiae;
Haloarcula rubripromontorii	Archaea;Euryarchaeota;Halobacteria;Halobacteriales;Haloarculaceae;Haloarcula;Haloarcula rubripromontorii;
Haloarcula sinaiiensis	Archaea;Euryarchaeota;Halobacteria;Halobacteriales;Haloarculaceae;Haloarcula;Haloarcula sinaiiensis;
Haloarcula sp. CBA1115	Archaea;Euryarchaeota;Halobacteria;Halobacteriales;Haloarculaceae;Haloarcula;Haloarcula sp. CBA1115;
Haloarcula sp. CBA1127	Archaea;Euryarchaeota;Halobacteria;Halobacteriales;Haloarculaceae;Haloarcula;Haloarcula sp. CBA1127;
Halomicrobium katesii	Archaea;Euryarchaeota;Halobacteria;Halobacteriales;Haloarculaceae;Halomicrobium;Halomicrobium katesii;
Halomicrobium zhouii	Archaea;Euryarchaeota;Halobacteria;Halobacteriales;Haloarculaceae;Halomicrobium;Halomicrobium zhouii;
Halorhabdus utahensis	Archaea;Euryarchaeota;Halobacteria;Halobacteriales;Haloarculaceae;Halorhabdus;Halorhabdus utahensis;
Halorientalis persicus	Archaea;Euryarchaeota;Halobacteria;Halobacteriales;Haloarculaceae;Halorientalis;Halorientalis persicus;
Halorientalis regularis	Archaea;Euryarchaeota;Halobacteria;Halobacteriales;Haloarculaceae;Halorientalis;Halorientalis regularis;
Halorientalis sp. IM1011	Archaea;Euryarchaeota;Halobacteria;Halobacteriales;Haloarculaceae;Halorientalis;Halorientalis sp. IM1011;
Halosimplex carlsbadense	Archaea;Euryarchaeota;Halobacteria;Halobacteriales;Haloarculaceae;Halosimplex;Halosimplex carlsbadense;
Haladaptatus cibarius	Archaea;Euryarchaeota;Halobacteria;Halobacteriales;Halobacteriaceae;Haladaptatus;Haladaptatus cibarius;
Haladaptatus litoreus	Archaea;Euryarchaeota;Halobacteria;Halobacteriales;Halobacteriaceae;Haladaptatus;Haladaptatus litoreus;
Haladaptatus paucihalophilus DX253	Archaea;Euryarchaeota;Halobacteria;Halobacteriales;Halobacteriaceae;Haladaptatus;Haladaptatus paucihalophilus DX253;
Haladaptatus paucihalophilus	Archaea;Euryarchaeota;Halobacteria;Halobacteriales;Halobacteriaceae;Haladaptatus;Haladaptatus paucihalophilus;
Haladaptatus sp. W1	Archaea;Euryarchaeota;Halobacteria;Halobacteriales;Halobacteriaceae;Haladaptatus;Haladaptatus sp. W1;
Halalkalicoccus jeotgali B3	Archaea;Euryarchaeota;Halobacteria;Halobacteriales;Halobacteriaceae;Halalkalicoccus;Halalkalicoccus jeotgali B3;
Halalkalicoccus paucihalophilus	Archaea;Euryarchaeota;Halobacteria;Halobacteriales;Halobacteriaceae;Halalkalicoccus;Halalkalicoccus paucihalophilus;
Halanaeroarchaeum sulfurireducens	Archaea;Euryarchaeota;Halobacteria;Halobacteriales;Halobacteriaceae;Halanaeroarchaeum;Halanaeroarchaeum sulfurireducens;
Haloarchaeobius iranensis	Archaea;Euryarchaeota;Halobacteria;Halobacteriales;Halobacteriaceae;Haloarchaeobius;Haloarchaeobius iranensis;
Haloarcula hispanica ATCC 33960	Archaea;Euryarchaeota;Halobacteria;Halobacteriales;Halobacteriaceae;Haloarcula;Haloarcula hispanica ATCC 33960;
Halobacterium jilantaiense	Archaea;Euryarchaeota;Halobacteria;Halobacteriales;Halobacteriaceae;Halobacterium;Halobacterium jilantaiense;
Halodesulfurarchaeum formicicum	Archaea;Euryarchaeota;Halobacteria;Halobacteriales;Halobacteriaceae;Halodesulfurarchaeum;Halodesulfurarchaeum formicicum;
Haloferax mediterranei ATCC 33500	Archaea;Euryarchaeota;Halobacteria;Halobacteriales;Halobacteriaceae;Haloferax;Haloferax mediterranei ATCC 33500;
Haloferax volcanii DS2	Archaea;Euryarchaeota;Halobacteria;Halobacteriales;Halobacteriaceae;Haloferax;Haloferax volcanii DS2;
Haloferax volcanii	Archaea;Euryarchaeota;Halobacteria;Halobacteriales;Halobacteriaceae;Haloferax;Haloferax volcanii;
Halogeometricum borinquense DSM 11551	Archaea;Euryarchaeota;Halobacteria;Halobacteriales;Halobacteriaceae;Halogeometricum;Halogeometricum borinquense DSM 11551;
Halogranum salarium B-1	Archaea;Euryarchaeota;Halobacteria;Halobacteriales;Halobacteriaceae;Halogranum;Halogranum salarium B-1;
Halomicrobium mukohataei DSM 12286	Archaea;Euryarchaeota;Halobacteria;Halobacteriales;Halobacteriaceae;Halomicrobium;Halomicrobium mukohataei DSM 12286;
Halopiger xanaduensis SH-6	Archaea;Euryarchaeota;Halobacteria;Halobacteriales;Halobacteriaceae;Halopiger;Halopiger xanaduensis SH-6;
Haloquadratum walsbyi C23	Archaea;Euryarchaeota;Halobacteria;Halobacteriales;Halobacteriaceae;Haloquadratum;Haloquadratum walsbyi C23;
Halorhabdus utahensis DSM 12940	Archaea;Euryarchaeota;Halobacteria;Halobacteriales;Halobacteriaceae;Halorhabdus;Halorhabdus utahensis DSM 12940;
Halorubrum lacusprofundi ATCC 49239	Archaea;Euryarchaeota;Halobacteria;Halobacteriales;Halobacteriaceae;Halorubrum;Halorubrum lacusprofundi ATCC 49239;
Haloterrigena turkmenica DSM 5511	Archaea;Euryarchaeota;Halobacteria;Halobacteriales;Halobacteriaceae;Haloterrigena;Haloterrigena turkmenica DSM 5511;
Halovenus aranensis	Archaea;Euryarchaeota;Halobacteria;Halobacteriales;Halobacteriaceae;Halovenus;Halovenus aranensis;
Halovivax ruber XH-70	Archaea;Euryarchaeota;Halobacteria;Halobacteriales;Halobacteriaceae;Halovivax;Halovivax ruber XH-70;
Natrialba magadii ATCC 43099	Archaea;Euryarchaeota;Halobacteria;Halobacteriales;Halobacteriaceae;Natrialba;Natrialba magadii ATCC 43099;
Natrinema pellirubrum DSM 15624	Archaea;Euryarchaeota;Halobacteria;Halobacteriales;Halobacteriaceae;Natrinema;Natrinema pellirubrum DSM 15624;
Natronobacterium gregoryi SP2	Archaea;Euryarchaeota;Halobacteria;Halobacteriales;Halobacteriaceae;Natronobacterium;Natronobacterium gregoryi SP2;
Natronococcus occultus SP4	Archaea;Euryarchaeota;Halobacteria;Halobacteriales;Halobacteriaceae;Natronococcus;Natronococcus occultus SP4;
Natronomonas moolapensis 8.8.11	Archaea;Euryarchaeota;Halobacteria;Halobacteriales;Halobacteriaceae;Natronomonas;Natronomonas moolapensis 8.8.11;
Salinarchaeum Harcht-Bsk1	Archaea;Euryarchaeota;Halobacteria;Halobacteriales;Halobacteriaceae;Salinarchaeum;Salinarchaeum Harcht-Bsk1;
uncultured haloarchaeon	Archaea;Euryarchaeota;Halobacteria;Halobacteriales;Halobacteriaceae;Unclassified;uncultured haloarchaeon;
Halococcus agarilyticus	Archaea;Euryarchaeota;Halobacteria;Halobacteriales;Halococcaceae;Halococcus;Halococcus agarilyticus;
Halococcus hamelinensis	Archaea;Euryarchaeota;Halobacteria;Halobacteriales;Halococcaceae;Halococcus;Halococcus hamelinensis;
Halococcus morrhuae	Archaea;Euryarchaeota;Halobacteria;Halobacteriales;Halococcaceae;Halococcus;Halococcus morrhuae;
Halococcus saccharolyticus	Archaea;Euryarchaeota;Halobacteria;Halobacteriales;Halococcaceae;Halococcus;Halococcus saccharolyticus;
Halococcus salifodinae	Archaea;Euryarchaeota;Halobacteria;Halobacteriales;Halococcaceae;Halococcus;Halococcus salifodinae;
Halococcus sediminicola	Archaea;Euryarchaeota;Halobacteria;Halobacteriales;Halococcaceae;Halococcus;Halococcus sediminicola;
Halococcus thailandensis	Archaea;Euryarchaeota;Halobacteria;Halobacteriales;Halococcaceae;Halococcus;Halococcus thailandensis;
Halobellus clavatus	Archaea;Euryarchaeota;Halobacteria;Haloferacales;Haloferacaceae;Halobellus;Halobellus clavatus;
Halobellus limi	Archaea;Euryarchaeota;Halobacteria;Haloferacales;Haloferacaceae;Halobellus;Halobellus limi;
Halobellus rufus	Archaea;Euryarchaeota;Halobacteria;Haloferacales;Haloferacaceae;Halobellus;Halobellus rufus;
Haloferax elongans	Archaea;Euryarchaeota;Halobacteria;Haloferacales;Haloferacaceae;Haloferax;Haloferax elongans;
Haloferax gibbonsii	Archaea;Euryarchaeota;Halobacteria;Haloferacales;Haloferacaceae;Haloferax;Haloferax gibbonsii;
Haloferax larsenii	Archaea;Euryarchaeota;Halobacteria;Haloferacales;Haloferacaceae;Haloferax;Haloferax larsenii;
Haloferax massiliensis	Archaea;Euryarchaeota;Halobacteria;Haloferacales;Haloferacaceae;Haloferax;Haloferax massiliensis;
Haloferax mucosum	Archaea;Euryarchaeota;Halobacteria;Haloferacales;Haloferacaceae;Haloferax;Haloferax mucosum;
Haloferax prahovense	Archaea;Euryarchaeota;Halobacteria;Haloferacales;Haloferacaceae;Haloferax;Haloferax prahovense;
Haloferax sp. ATB1	Archaea;Euryarchaeota;Halobacteria;Haloferacales;Haloferacaceae;Haloferax;Haloferax sp. ATB1;
Haloferax sp. ATCC BAA-644	Archaea;Euryarchaeota;Halobacteria;Haloferacales;Haloferacaceae;Haloferax;Haloferax sp. ATCC BAA-644;
Haloferax sp. Q22	Archaea;Euryarchaeota;Halobacteria;Haloferacales;Haloferacaceae;Haloferax;Haloferax sp. Q22;
Haloferax sulfurifontis	Archaea;Euryarchaeota;Halobacteria;Haloferacales;Haloferacaceae;Haloferax;Haloferax sulfurifontis;
Halogeometricum limi	Archaea;Euryarchaeota;Halobacteria;Haloferacales;Haloferacaceae;Halogeometricum;Halogeometricum limi;
Halogeometricum pallidum	Archaea;Euryarchaeota;Halobacteria;Haloferacales;Haloferacaceae;Halogeometricum;Halogeometricum pallidum;
Halogeometricum rufum	Archaea;Euryarchaeota;Halobacteria;Haloferacales;Haloferacaceae;Halogeometricum;Halogeometricum rufum;
Halogranum amylolyticum	Archaea;Euryarchaeota;Halobacteria;Haloferacales;Haloferacaceae;Halogranum;Halogranum amylolyticum;
Halogranum gelatinilyticum	Archaea;Euryarchaeota;Halobacteria;Haloferacales;Haloferacaceae;Halogranum;Halogranum gelatinilyticum;
Halogranum rubrum	Archaea;Euryarchaeota;Halobacteria;Haloferacales;Haloferacaceae;Halogranum;Halogranum rubrum;
Halogranum salarium	Archaea;Euryarchaeota;Halobacteria;Haloferacales;Haloferacaceae;Halogranum;Halogranum salarium;
Halopelagius inordinatus	Archaea;Euryarchaeota;Halobacteria;Haloferacales;Haloferacaceae;Halopelagius;Halopelagius inordinatus;
Halopelagius longus	Archaea;Euryarchaeota;Halobacteria;Haloferacales;Haloferacaceae;Halopelagius;Halopelagius longus;
Haloplanus natans	Archaea;Euryarchaeota;Halobacteria;Haloferacales;Haloferacaceae;Haloplanus;Haloplanus natans;
Haloplanus vescus	Archaea;Euryarchaeota;Halobacteria;Haloferacales;Haloferacaceae;Haloplanus;Haloplanus vescus;
Haloprofundus marisrubri	Archaea;Euryarchaeota;Halobacteria;Haloferacales;Haloferacaceae;Haloprofundus;Haloprofundus marisrubri;
Haloquadratum sp. J07HQX50	Archaea;Euryarchaeota;Halobacteria;Haloferacales;Haloferacaceae;Haloquadratum;Haloquadratum sp. J07HQX50;
Haloquadratum walsbyi	Archaea;Euryarchaeota;Halobacteria;Haloferacales;Haloferacaceae;Haloquadratum;Haloquadratum walsbyi;
Candidatus Halobonum tyrrellensis	Archaea;Euryarchaeota;Halobacteria;Haloferacales;Halorubraceae;Candidatus Halobonum;Candidatus Halobonum tyrrellensis;
Halobaculum gomorrense	Archaea;Euryarchaeota;Halobacteria;Haloferacales;Halorubraceae;Halobaculum;Halobaculum gomorrense;
Halohasta litchfieldiae	Archaea;Euryarchaeota;Halobacteria;Haloferacales;Halorubraceae;Halohasta;Halohasta litchfieldiae;
Halolamina pelagica	Archaea;Euryarchaeota;Halobacteria;Haloferacales;Halorubraceae;Halolamina;Halolamina pelagica;
Halolamina rubra	Archaea;Euryarchaeota;Halobacteria;Haloferacales;Halorubraceae;Halolamina;Halolamina rubra;
Halolamina sp. CBA1230	Archaea;Euryarchaeota;Halobacteria;Haloferacales;Halorubraceae;Halolamina;Halolamina sp. CBA1230;
Halonotius sp. J07HN4	Archaea;Euryarchaeota;Halobacteria;Haloferacales;Halorubraceae;Halonotius;Halonotius sp. J07HN4;
Haloparvum sedimenti	Archaea;Euryarchaeota;Halobacteria;Haloferacales;Halorubraceae;Haloparvum;Haloparvum sedimenti;
Halopenitus malekzadehii	Archaea;Euryarchaeota;Halobacteria;Haloferacales;Halorubraceae;Halopenitus;Halopenitus malekzadehii;
Halorubrum aidingense	Archaea;Euryarchaeota;Halobacteria;Haloferacales;Halorubraceae;Halorubrum;Halorubrum aidingense;
Halorubrum chaoviator	Archaea;Euryarchaeota;Halobacteria;Haloferacales;Halorubraceae;Halorubrum;Halorubrum chaoviator;
Halorubrum coriense	Archaea;Euryarchaeota;Halobacteria;Haloferacales;Halorubraceae;Halorubrum;Halorubrum coriense;
Halorubrum ezzemoulense	Archaea;Euryarchaeota;Halobacteria;Haloferacales;Halorubraceae;Halorubrum;Halorubrum ezzemoulense;
Halorubrum halophilum	Archaea;Euryarchaeota;Halobacteria;Haloferacales;Halorubraceae;Halorubrum;Halorubrum halophilum;
Halorubrum kocurii	Archaea;Euryarchaeota;Halobacteria;Haloferacales;Halorubraceae;Halorubrum;Halorubrum kocurii;
Halorubrum litoreum	Archaea;Euryarchaeota;Halobacteria;Haloferacales;Halorubraceae;Halorubrum;Halorubrum litoreum;
Halorubrum saccharovorum	Archaea;Euryarchaeota;Halobacteria;Haloferacales;Halorubraceae;Halorubrum;Halorubrum saccharovorum;
Halorubrum sodomense	Archaea;Euryarchaeota;Halobacteria;Haloferacales;Halorubraceae;Halorubrum;Halorubrum sodomense;
Halorubrum sp. AJ67	Archaea;Euryarchaeota;Halobacteria;Haloferacales;Halorubraceae;Halorubrum;Halorubrum sp. AJ67;
Halorubrum sp. E3	Archaea;Euryarchaeota;Halobacteria;Haloferacales;Halorubraceae;Halorubrum;Halorubrum sp. E3;
Halorubrum sp. Ea1	Archaea;Euryarchaeota;Halobacteria;Haloferacales;Halorubraceae;Halorubrum;Halorubrum sp. Ea1;
Halorubrum sp. Ib24	Archaea;Euryarchaeota;Halobacteria;Haloferacales;Halorubraceae;Halorubrum;Halorubrum sp. Ib24;
Halorubrum sp. J07HR59	Archaea;Euryarchaeota;Halobacteria;Haloferacales;Halorubraceae;Halorubrum;Halorubrum sp. J07HR59;
Halorubrum sp. SAH-A6	Archaea;Euryarchaeota;Halobacteria;Haloferacales;Halorubraceae;Halorubrum;Halorubrum sp. SAH-A6;
Halorubrum sp. SD626R	Archaea;Euryarchaeota;Halobacteria;Haloferacales;Halorubraceae;Halorubrum;Halorubrum sp. SD626R;
Halorubrum tropicale	Archaea;Euryarchaeota;Halobacteria;Haloferacales;Halorubraceae;Halorubrum;Halorubrum tropicale;
Halobiforma haloterrestris	Archaea;Euryarchaeota;Halobacteria;Natrialbales;Natrialbaceae;Halobiforma;Halobiforma haloterrestris;
Halobiforma lacisalsi	Archaea;Euryarchaeota;Halobacteria;Natrialbales;Natrialbaceae;Halobiforma;Halobiforma lacisalsi;
Halobiforma nitratireducens	Archaea;Euryarchaeota;Halobacteria;Natrialbales;Natrialbaceae;Halobiforma;Halobiforma nitratireducens;
Halopiger goleimassiliensis	Archaea;Euryarchaeota;Halobacteria;Natrialbales;Natrialbaceae;Halopiger;Halopiger goleimassiliensis;
Halopiger salifodinae	Archaea;Euryarchaeota;Halobacteria;Natrialbales;Natrialbaceae;Halopiger;Halopiger salifodinae;
Halostagnicola kamekurae	Archaea;Euryarchaeota;Halobacteria;Natrialbales;Natrialbaceae;Halostagnicola;Halostagnicola kamekurae;
Halostagnicola larsenii	Archaea;Euryarchaeota;Halobacteria;Natrialbales;Natrialbaceae;Halostagnicola;Halostagnicola larsenii;
Halostagnicola sp. A56	Archaea;Euryarchaeota;Halobacteria;Natrialbales;Natrialbaceae;Halostagnicola;Halostagnicola sp. A56;
Haloterrigena hispanica	Archaea;Euryarchaeota;Halobacteria;Natrialbales;Natrialbaceae;Haloterrigena;Haloterrigena hispanica;
Haloterrigena jeotgali	Archaea;Euryarchaeota;Halobacteria;Natrialbales;Natrialbaceae;Haloterrigena;Haloterrigena jeotgali;
Haloterrigena mahii	Archaea;Euryarchaeota;Halobacteria;Natrialbales;Natrialbaceae;Haloterrigena;Haloterrigena mahii;
Halovivax asiaticus	Archaea;Euryarchaeota;Halobacteria;Natrialbales;Natrialbaceae;Halovivax;Halovivax asiaticus;
Natrialba aegyptia	Archaea;Euryarchaeota;Halobacteria;Natrialbales;Natrialbaceae;Natrialba;Natrialba aegyptia;
Natrialba asiatica	Archaea;Euryarchaeota;Halobacteria;Natrialbales;Natrialbaceae;Natrialba;Natrialba asiatica;
Natrialba chahannaoensis	Archaea;Euryarchaeota;Halobacteria;Natrialbales;Natrialbaceae;Natrialba;Natrialba chahannaoensis;
Natrinema gari	Archaea;Euryarchaeota;Halobacteria;Natrialbales;Natrialbaceae;Natrinema;Natrinema gari;
Natrinema salaciae	Archaea;Euryarchaeota;Halobacteria;Natrialbales;Natrialbaceae;Natrinema;Natrinema salaciae;
Natrinema versiforme	Archaea;Euryarchaeota;Halobacteria;Natrialbales;Natrialbaceae;Natrinema;Natrinema versiforme;
Natronobacterium gregoryi	Archaea;Euryarchaeota;Halobacteria;Natrialbales;Natrialbaceae;Natronobacterium;Natronobacterium gregoryi;
Natronobacterium texcoconense	Archaea;Euryarchaeota;Halobacteria;Natrialbales;Natrialbaceae;Natronobacterium;Natronobacterium texcoconense;
Natronococcus jeotgali	Archaea;Euryarchaeota;Halobacteria;Natrialbales;Natrialbaceae;Natronococcus;Natronococcus jeotgali;
Natronolimnobius innermongolicus	Archaea;Euryarchaeota;Halobacteria;Natrialbales;Natrialbaceae;Natronolimnobius;Natronolimnobius innermongolicus;
Natronorubrum bangense	Archaea;Euryarchaeota;Halobacteria;Natrialbales;Natrialbaceae;Natronorubrum;Natronorubrum bangense;
Natronorubrum texcoconense	Archaea;Euryarchaeota;Halobacteria;Natrialbales;Natrialbaceae;Natronorubrum;Natronorubrum texcoconense;
Natronorubrum tibetense	Archaea;Euryarchaeota;Halobacteria;Natrialbales;Natrialbaceae;Natronorubrum;Natronorubrum tibetense;
Natrialbaceae archaeon JW/NM-HA 15	Archaea;Euryarchaeota;Halobacteria;Natrialbales;Natrialbaceae;Unclassified;Natrialbaceae archaeon JW/NM-HA 15;
Methanobacterium AL-21	Archaea;Euryarchaeota;Methanobacteria;Methanobacteriales;Methanobacteriaceae;Methanobacterium;Methanobacterium AL-21;
Methanobacterium SWAN-1	Archaea;Euryarchaeota;Methanobacteria;Methanobacteriales;Methanobacteriaceae;Methanobacterium;Methanobacterium SWAN-1;
Methanobacterium arcticum	Archaea;Euryarchaeota;Methanobacteria;Methanobacteriales;Methanobacteriaceae;Methanobacterium;Methanobacterium arcticum;
Methanobacterium bryantii	Archaea;Euryarchaeota;Methanobacteria;Methanobacteriales;Methanobacteriaceae;Methanobacterium;Methanobacterium bryantii;
Methanobacterium congolense	Archaea;Euryarchaeota;Methanobacteria;Methanobacteriales;Methanobacteriaceae;Methanobacterium;Methanobacterium congolense;
Methanobacterium formicicum	Archaea;Euryarchaeota;Methanobacteria;Methanobacteriales;Methanobacteriaceae;Methanobacterium;Methanobacterium formicicum;
Methanobacterium sp. 42_16	Archaea;Euryarchaeota;Methanobacteria;Methanobacteriales;Methanobacteriaceae;Methanobacterium;Methanobacterium sp. 42_16;
Methanobacterium sp. MB1	Archaea;Euryarchaeota;Methanobacteria;Methanobacteriales;Methanobacteriaceae;Methanobacterium;Methanobacterium sp. MB1;
Methanobacterium sp. Maddingley MBC34	Archaea;Euryarchaeota;Methanobacteria;Methanobacteriales;Methanobacteriaceae;Methanobacterium;Methanobacterium sp. Maddingley MBC34;
Methanobacterium sp. SMA-27	Archaea;Euryarchaeota;Methanobacteria;Methanobacteriales;Methanobacteriaceae;Methanobacterium;Methanobacterium sp. SMA-27;
Unclassified	Archaea;Euryarchaeota;Methanobacteria;Methanobacteriales;Methanobacteriaceae;Methanobacterium;Unclassified;
Methanobrevibacter AbM4	Archaea;Euryarchaeota;Methanobacteria;Methanobacteriales;Methanobacteriaceae;Methanobrevibacter;Methanobrevibacter AbM4;
Methanobrevibacter arboriphilus	Archaea;Euryarchaeota;Methanobacteria;Methanobacteriales;Methanobacteriaceae;Methanobrevibacter;Methanobrevibacter arboriphilus;
Methanobrevibacter curvatus	Archaea;Euryarchaeota;Methanobacteria;Methanobacteriales;Methanobacteriaceae;Methanobrevibacter;Methanobrevibacter curvatus;
Methanobrevibacter cuticularis	Archaea;Euryarchaeota;Methanobacteria;Methanobacteriales;Methanobacteriaceae;Methanobrevibacter;Methanobrevibacter cuticularis;
Methanobrevibacter filiformis	Archaea;Euryarchaeota;Methanobacteria;Methanobacteriales;Methanobacteriaceae;Methanobrevibacter;Methanobrevibacter filiformis;
Methanobrevibacter gottschalkii	Archaea;Euryarchaeota;Methanobacteria;Methanobacteriales;Methanobacteriaceae;Methanobrevibacter;Methanobrevibacter gottschalkii;
Methanobrevibacter millerae	Archaea;Euryarchaeota;Methanobacteria;Methanobacteriales;Methanobacteriaceae;Methanobrevibacter;Methanobrevibacter millerae;
Methanobrevibacter olleyae	Archaea;Euryarchaeota;Methanobacteria;Methanobacteriales;Methanobacteriaceae;Methanobrevibacter;Methanobrevibacter olleyae;
Methanobrevibacter oralis	Archaea;Euryarchaeota;Methanobacteria;Methanobacteriales;Methanobacteriaceae;Methanobrevibacter;Methanobrevibacter oralis;
Methanobrevibacter ruminantium	Archaea;Euryarchaeota;Methanobacteria;Methanobacteriales;Methanobacteriaceae;Methanobrevibacter;Methanobrevibacter ruminantium;
Methanobrevibacter smithii ATCC 35061	Archaea;Euryarchaeota;Methanobacteria;Methanobacteriales;Methanobacteriaceae;Methanobrevibacter;Methanobrevibacter smithii ATCC 35061;
Methanobrevibacter smithii DSM 2375	Archaea;Euryarchaeota;Methanobacteria;Methanobacteriales;Methanobacteriaceae;Methanobrevibacter;Methanobrevibacter smithii DSM 2375;
Methanobrevibacter smithii	Archaea;Euryarchaeota;Methanobacteria;Methanobacteriales;Methanobacteriaceae;Methanobrevibacter;Methanobrevibacter smithii;
Methanobrevibacter sp. YE315	Archaea;Euryarchaeota;Methanobacteria;Methanobacteriales;Methanobacteriaceae;Methanobrevibacter;Methanobrevibacter sp. YE315;
Methanosphaera cuniculi	Archaea;Euryarchaeota;Methanobacteria;Methanobacteriales;Methanobacteriaceae;Methanosphaera;Methanosphaera cuniculi;
Methanosphaera stadtmanae DSM 3091	Archaea;Euryarchaeota;Methanobacteria;Methanobacteriales;Methanobacteriaceae;Methanosphaera;Methanosphaera stadtmanae DSM 3091;
Methanosphaera stadtmanae	Archaea;Euryarchaeota;Methanobacteria;Methanobacteriales;Methanobacteriaceae;Methanosphaera;Methanosphaera stadtmanae;
Methanothermobacter marburgensis str. Marburg	Archaea;Euryarchaeota;Methanobacteria;Methanobacteriales;Methanobacteriaceae;Methanothermobacter;Methanothermobacter marburgensis str. Marburg;
Methanobacteriaceae archaeon 41_258	Archaea;Euryarchaeota;Methanobacteria;Methanobacteriales;Methanobacteriaceae;Unclassified;Methanobacteriaceae archaeon 41_258;
Methanothermus fervidus DSM 2088	Archaea;Euryarchaeota;Methanobacteria;Methanobacteriales;Methanothermaceae;Methanothermus;Methanothermus fervidus DSM 2088;
Methanocaldococcus FS406-22	Archaea;Euryarchaeota;Methanococci;Methanococcales;Methanocaldococcaceae;Methanocaldococcus;Methanocaldococcus FS406-22;
Methanocaldococcus bathoardescens	Archaea;Euryarchaeota;Methanococci;Methanococcales;Methanocaldococcaceae;Methanocaldococcus;Methanocaldococcus bathoardescens;
Methanocaldococcus fervens AG86	Archaea;Euryarchaeota;Methanococci;Methanococcales;Methanocaldococcaceae;Methanocaldococcus;Methanocaldococcus fervens AG86;
Methanocaldococcus infernus ME	Archaea;Euryarchaeota;Methanococci;Methanococcales;Methanocaldococcaceae;Methanocaldococcus;Methanocaldococcus infernus ME;
Methanocaldococcus jannaschii DSM 2661	Archaea;Euryarchaeota;Methanococci;Methanococcales;Methanocaldococcaceae;Methanocaldococcus;Methanocaldococcus jannaschii DSM 2661;
Methanocaldococcus villosus	Archaea;Euryarchaeota;Methanococci;Methanococcales;Methanocaldococcaceae;Methanocaldococcus;Methanocaldococcus villosus;
Methanocaldococcus vulcanius M7	Archaea;Euryarchaeota;Methanococci;Methanococcales;Methanocaldococcaceae;Methanocaldococcus;Methanocaldococcus vulcanius M7;
Methanotorris formicicus	Archaea;Euryarchaeota;Methanococci;Methanococcales;Methanocaldococcaceae;Methanotorris;Methanotorris formicicus;
Methanotorris igneus Kol 5	Archaea;Euryarchaeota;Methanococci;Methanococcales;Methanocaldococcaceae;Methanotorris;Methanotorris igneus Kol 5;
Methanococcus aeolicus Nankai-3	Archaea;Euryarchaeota;Methanococci;Methanococcales;Methanococcaceae;Methanococcus;Methanococcus aeolicus Nankai-3;
Methanococcus maripaludis C5	Archaea;Euryarchaeota;Methanococci;Methanococcales;Methanococcaceae;Methanococcus;Methanococcus maripaludis C5;
Methanococcus maripaludis C6	Archaea;Euryarchaeota;Methanococci;Methanococcales;Methanococcaceae;Methanococcus;Methanococcus maripaludis C6;
Methanococcus maripaludis C7	Archaea;Euryarchaeota;Methanococci;Methanococcales;Methanococcaceae;Methanococcus;Methanococcus maripaludis C7;
Methanococcus maripaludis S2	Archaea;Euryarchaeota;Methanococci;Methanococcales;Methanococcaceae;Methanococcus;Methanococcus maripaludis S2;
Methanococcus maripaludis XI	Archaea;Euryarchaeota;Methanococci;Methanococcales;Methanococcaceae;Methanococcus;Methanococcus maripaludis XI;
Methanococcus vannielii SB	Archaea;Euryarchaeota;Methanococci;Methanococcales;Methanococcaceae;Methanococcus;Methanococcus vannielii SB;
Methanococcus voltae A3	Archaea;Euryarchaeota;Methanococci;Methanococcales;Methanococcaceae;Methanococcus;Methanococcus voltae A3;
Methanothermococcus okinawensis IH1	Archaea;Euryarchaeota;Methanococci;Methanococcales;Methanococcaceae;Methanothermococcus;Methanothermococcus okinawensis IH1;
Methanothermococcus thermolithotrophicus	Archaea;Euryarchaeota;Methanococci;Methanococcales;Methanococcaceae;Methanothermococcus;Methanothermococcus thermolithotrophicus;
Methanocella arvoryzae MRE50	Archaea;Euryarchaeota;Methanomicrobia;Methanocellales;Methanocellaceae;Methanocella;Methanocella arvoryzae MRE50;
Methanocella arvoryzae	Archaea;Euryarchaeota;Methanomicrobia;Methanocellales;Methanocellaceae;Methanocella;Methanocella arvoryzae;
Methanocella conradii HZ254	Archaea;Euryarchaeota;Methanomicrobia;Methanocellales;Methanocellaceae;Methanocella;Methanocella conradii HZ254;
Methanocella conradii	Archaea;Euryarchaeota;Methanomicrobia;Methanocellales;Methanocellaceae;Methanocella;Methanocella conradii;
Methanocella paludicola SANAE	Archaea;Euryarchaeota;Methanomicrobia;Methanocellales;Methanocellaceae;Methanocella;Methanocella paludicola SANAE;
Methanocella paludicola	Archaea;Euryarchaeota;Methanomicrobia;Methanocellales;Methanocellaceae;Methanocella;Methanocella paludicola;
Methanocorpusculum bavaricum	Archaea;Euryarchaeota;Methanomicrobia;Methanomicrobiales;Methanocorpusculaceae;Methanocorpusculum;Methanocorpusculum bavaricum;
Methanocorpusculum labreanum Z	Archaea;Euryarchaeota;Methanomicrobia;Methanomicrobiales;Methanocorpusculaceae;Methanocorpusculum;Methanocorpusculum labreanum Z;
Methanocorpusculum parvum	Archaea;Euryarchaeota;Methanomicrobia;Methanomicrobiales;Methanocorpusculaceae;Methanocorpusculum;Methanocorpusculum parvum;
Methanoculleus bourgensis MS2	Archaea;Euryarchaeota;Methanomicrobia;Methanomicrobiales;Methanomicrobiaceae;Methanoculleus;Methanoculleus bourgensis MS2;
Methanoculleus bourgensis	Archaea;Euryarchaeota;Methanomicrobia;Methanomicrobiales;Methanomicrobiaceae;Methanoculleus;Methanoculleus bourgensis;
Methanoculleus chikugoensis	Archaea;Euryarchaeota;Methanomicrobia;Methanomicrobiales;Methanomicrobiaceae;Methanoculleus;Methanoculleus chikugoensis;
Methanoculleus horonobensis	Archaea;Euryarchaeota;Methanomicrobia;Methanomicrobiales;Methanomicrobiaceae;Methanoculleus;Methanoculleus horonobensis;
Methanoculleus marisnigri JR1	Archaea;Euryarchaeota;Methanomicrobia;Methanomicrobiales;Methanomicrobiaceae;Methanoculleus;Methanoculleus marisnigri JR1;
Methanoculleus marisnigri	Archaea;Euryarchaeota;Methanomicrobia;Methanomicrobiales;Methanomicrobiaceae;Methanoculleus;Methanoculleus marisnigri;
Methanoculleus sp. CAG:1088	Archaea;Euryarchaeota;Methanomicrobia;Methanomicrobiales;Methanomicrobiaceae;Methanoculleus;Methanoculleus sp. CAG:1088;
Methanoculleus sp. SDB	Archaea;Euryarchaeota;Methanomicrobia;Methanomicrobiales;Methanomicrobiaceae;Methanoculleus;Methanoculleus sp. SDB;
Methanoculleus thermophilus	Archaea;Euryarchaeota;Methanomicrobia;Methanomicrobiales;Methanomicrobiaceae;Methanoculleus;Methanoculleus thermophilus;
Methanofollis ethanolicus	Archaea;Euryarchaeota;Methanomicrobia;Methanomicrobiales;Methanomicrobiaceae;Methanofollis;Methanofollis ethanolicus;
Methanofollis liminatans	Archaea;Euryarchaeota;Methanomicrobia;Methanomicrobiales;Methanomicrobiaceae;Methanofollis;Methanofollis liminatans;
Methanolacinia paynteri	Archaea;Euryarchaeota;Methanomicrobia;Methanomicrobiales;Methanomicrobiaceae;Methanolacinia;Methanolacinia paynteri;
Methanolacinia petrolearia	Archaea;Euryarchaeota;Methanomicrobia;Methanomicrobiales;Methanomicrobiaceae;Methanolacinia;Methanolacinia petrolearia;
Methanomicrobium mobile	Archaea;Euryarchaeota;Methanomicrobia;Methanomicrobiales;Methanomicrobiaceae;Methanomicrobium;Methanomicrobium mobile;
Methanoplanus limicola DSM 2279	Archaea;Euryarchaeota;Methanomicrobia;Methanomicrobiales;Methanomicrobiaceae;Methanoplanus;Methanoplanus limicola DSM 2279;
Methanoplanus petrolearius DSM 11571	Archaea;Euryarchaeota;Methanomicrobia;Methanomicrobiales;Methanomicrobiaceae;Methanoplanus;Methanoplanus petrolearius DSM 11571;
Methanolinea sp. SDB	Archaea;Euryarchaeota;Methanomicrobia;Methanomicrobiales;Methanoregulaceae;Methanolinea;Methanolinea sp. SDB;
Methanolinea tarda NOBI-1	Archaea;Euryarchaeota;Methanomicrobia;Methanomicrobiales;Methanoregulaceae;Methanolinea;Methanolinea tarda NOBI-1;
Methanoregula boonei 6A8	Archaea;Euryarchaeota;Methanomicrobia;Methanomicrobiales;Methanoregulaceae;Methanoregula;Methanoregula boonei 6A8;
Methanoregula formicica SMSP	Archaea;Euryarchaeota;Methanomicrobia;Methanomicrobiales;Methanoregulaceae;Methanoregula;Methanoregula formicica SMSP;
Methanosphaerula palustris E1-9c	Archaea;Euryarchaeota;Methanomicrobia;Methanomicrobiales;Methanoregulaceae;Methanosphaerula;Methanosphaerula palustris E1-9c;
Methanospirillum hungatei JF-1	Archaea;Euryarchaeota;Methanomicrobia;Methanomicrobiales;Methanospirillaceae;Methanospirillum;Methanospirillum hungatei JF-1;
Methanomicrobiales archaeon 53_19	Archaea;Euryarchaeota;Methanomicrobia;Methanomicrobiales;Unclassified;Unclassified;Methanomicrobiales archaeon 53_19;
methanogenic archaeon mixed culture ISO4-G1	Archaea;Euryarchaeota;Methanomicrobia;Methanomicrobiales;Unclassified;Unclassified;methanogenic archaeon mixed culture ISO4-G1;
Candidatus Methanoperedens nitroreducens	Archaea;Euryarchaeota;Methanomicrobia;Methanosarcinales;Candidatus Methanoperedenaceae;Candidatus Methanoperedens;Candidatus Methanoperedens nitroreducens;
Candidatus Methanoperedens sp. BLZ1	Archaea;Euryarchaeota;Methanomicrobia;Methanosarcinales;Candidatus Methanoperedenaceae;Candidatus Methanoperedens;Candidatus Methanoperedens sp. BLZ1;
Methanosaeta concilii GP6	Archaea;Euryarchaeota;Methanomicrobia;Methanosarcinales;Methanosaetaceae;Methanosaeta;Methanosaeta concilii GP6;
Methanosaeta harundinacea 6Ac	Archaea;Euryarchaeota;Methanomicrobia;Methanosarcinales;Methanosaetaceae;Methanosaeta;Methanosaeta harundinacea 6Ac;
Methanosaeta harundinacea	Archaea;Euryarchaeota;Methanomicrobia;Methanosarcinales;Methanosaetaceae;Methanosaeta;Methanosaeta harundinacea;
Methanosaeta sp. ASO1	Archaea;Euryarchaeota;Methanomicrobia;Methanosarcinales;Methanosaetaceae;Methanosaeta;Methanosaeta sp. ASO1;
Methanosaeta sp. ASP1-1	Archaea;Euryarchaeota;Methanomicrobia;Methanosarcinales;Methanosaetaceae;Methanosaeta;Methanosaeta sp. ASP1-1;
Methanosaeta sp. NSP1	Archaea;Euryarchaeota;Methanomicrobia;Methanosarcinales;Methanosaetaceae;Methanosaeta;Methanosaeta sp. NSP1;
Methanosaeta sp. SDB	Archaea;Euryarchaeota;Methanomicrobia;Methanosarcinales;Methanosaetaceae;Methanosaeta;Methanosaeta sp. SDB;
Methanosaeta thermophila	Archaea;Euryarchaeota;Methanomicrobia;Methanosarcinales;Methanosaetaceae;Methanosaeta;Methanosaeta thermophila;
Methanococcoides burtonii DSM 6242	Archaea;Euryarchaeota;Methanomicrobia;Methanosarcinales;Methanosarcinaceae;Methanococcoides;Methanococcoides burtonii DSM 6242;
Methanococcoides burtonii	Archaea;Euryarchaeota;Methanomicrobia;Methanosarcinales;Methanosarcinaceae;Methanococcoides;Methanococcoides burtonii;
Methanococcoides methylutens	Archaea;Euryarchaeota;Methanomicrobia;Methanosarcinales;Methanosarcinaceae;Methanococcoides;Methanococcoides methylutens;
Methanococcoides vulcani	Archaea;Euryarchaeota;Methanomicrobia;Methanosarcinales;Methanosarcinaceae;Methanococcoides;Methanococcoides vulcani;
Methanohalobium evestigatum Z-7303	Archaea;Euryarchaeota;Methanomicrobia;Methanosarcinales;Methanosarcinaceae;Methanohalobium;Methanohalobium evestigatum Z-7303;
Methanohalobium evestigatum	Archaea;Euryarchaeota;Methanomicrobia;Methanosarcinales;Methanosarcinaceae;Methanohalobium;Methanohalobium evestigatum;
Methanohalophilus euhalobius	Archaea;Euryarchaeota;Methanomicrobia;Methanosarcinales;Methanosarcinaceae;Methanohalophilus;Methanohalophilus euhalobius;
Methanohalophilus halophilus	Archaea;Euryarchaeota;Methanomicrobia;Methanosarcinales;Methanosarcinaceae;Methanohalophilus;Methanohalophilus halophilus;
Methanohalophilus mahii DSM 5219	Archaea;Euryarchaeota;Methanomicrobia;Methanosarcinales;Methanosarcinaceae;Methanohalophilus;Methanohalophilus mahii DSM 5219;
Methanohalophilus portucalensis	Archaea;Euryarchaeota;Methanomicrobia;Methanosarcinales;Methanosarcinaceae;Methanohalophilus;Methanohalophilus portucalensis;
Methanohalophilus sp. DAL1	Archaea;Euryarchaeota;Methanomicrobia;Methanosarcinales;Methanosarcinaceae;Methanohalophilus;Methanohalophilus sp. DAL1;
Methanolobus profundi	Archaea;Euryarchaeota;Methanomicrobia;Methanosarcinales;Methanosarcinaceae;Methanolobus;Methanolobus profundi;
Methanolobus psychrophilus R15	Archaea;Euryarchaeota;Methanomicrobia;Methanosarcinales;Methanosarcinaceae;Methanolobus;Methanolobus psychrophilus R15;
Methanolobus sp. T82-4	Archaea;Euryarchaeota;Methanomicrobia;Methanosarcinales;Methanosarcinaceae;Methanolobus;Methanolobus sp. T82-4;
Methanolobus sp. YSF-03	Archaea;Euryarchaeota;Methanomicrobia;Methanosarcinales;Methanosarcinaceae;Methanolobus;Methanolobus sp. YSF-03;
Methanolobus tindarius	Archaea;Euryarchaeota;Methanomicrobia;Methanosarcinales;Methanosarcinaceae;Methanolobus;Methanolobus tindarius;
Methanolobus vulcani	Archaea;Euryarchaeota;Methanomicrobia;Methanosarcinales;Methanosarcinaceae;Methanolobus;Methanolobus vulcani;
Methanomethylovorans hollandica DSM 15978	Archaea;Euryarchaeota;Methanomicrobia;Methanosarcinales;Methanosarcinaceae;Methanomethylovorans;Methanomethylovorans hollandica DSM 15978;
Methanomethylovorans hollandica	Archaea;Euryarchaeota;Methanomicrobia;Methanosarcinales;Methanosarcinaceae;Methanomethylovorans;Methanomethylovorans hollandica;
Methanosalsum zhilinae DSM 4017	Archaea;Euryarchaeota;Methanomicrobia;Methanosarcinales;Methanosarcinaceae;Methanosalsum;Methanosalsum zhilinae DSM 4017;
Methanosarcina acetivorans C2A	Archaea;Euryarchaeota;Methanomicrobia;Methanosarcinales;Methanosarcinaceae;Methanosarcina;Methanosarcina acetivorans C2A;
Methanosarcina acetivorans	Archaea;Euryarchaeota;Methanomicrobia;Methanosarcinales;Methanosarcinaceae;Methanosarcina;Methanosarcina acetivorans;
Methanosarcina barkeri str. Fusaro	Archaea;Euryarchaeota;Methanomicrobia;Methanosarcinales;Methanosarcinaceae;Methanosarcina;Methanosarcina barkeri str. Fusaro;
Methanosarcina barkeri	Archaea;Euryarchaeota;Methanomicrobia;Methanosarcinales;Methanosarcinaceae;Methanosarcina;Methanosarcina barkeri;
Methanosarcina flavescens	Archaea;Euryarchaeota;Methanomicrobia;Methanosarcinales;Methanosarcinaceae;Methanosarcina;Methanosarcina flavescens;
Methanosarcina horonobensis	Archaea;Euryarchaeota;Methanomicrobia;Methanosarcinales;Methanosarcinaceae;Methanosarcina;Methanosarcina horonobensis;
Methanosarcina lacustris	Archaea;Euryarchaeota;Methanomicrobia;Methanosarcinales;Methanosarcinaceae;Methanosarcina;Methanosarcina lacustris;
Methanosarcina mazei Go1	Archaea;Euryarchaeota;Methanomicrobia;Methanosarcinales;Methanosarcinaceae;Methanosarcina;Methanosarcina mazei Go1;
Methanosarcina mazei Tuc01	Archaea;Euryarchaeota;Methanomicrobia;Methanosarcinales;Methanosarcinaceae;Methanosarcina;Methanosarcina mazei Tuc01;
Methanosarcina mazei	Archaea;Euryarchaeota;Methanomicrobia;Methanosarcinales;Methanosarcinaceae;Methanosarcina;Methanosarcina mazei;
Methanosarcina siciliae	Archaea;Euryarchaeota;Methanomicrobia;Methanosarcinales;Methanosarcinaceae;Methanosarcina;Methanosarcina siciliae;
Methanosarcina soligelidi	Archaea;Euryarchaeota;Methanomicrobia;Methanosarcinales;Methanosarcinaceae;Methanosarcina;Methanosarcina soligelidi;
Methanosarcina sp. 1.H.A.2.2	Archaea;Euryarchaeota;Methanomicrobia;Methanosarcinales;Methanosarcinaceae;Methanosarcina;Methanosarcina sp. 1.H.A.2.2;
Methanosarcina sp. 2.H.A.1B.4	Archaea;Euryarchaeota;Methanomicrobia;Methanosarcinales;Methanosarcinaceae;Methanosarcina;Methanosarcina sp. 2.H.A.1B.4;
Methanosarcina sp. 2.H.T.1A.6	Archaea;Euryarchaeota;Methanomicrobia;Methanosarcinales;Methanosarcinaceae;Methanosarcina;Methanosarcina sp. 2.H.T.1A.6;
Methanosarcina sp. 2.H.T.1A.8	Archaea;Euryarchaeota;Methanomicrobia;Methanosarcinales;Methanosarcinaceae;Methanosarcina;Methanosarcina sp. 2.H.T.1A.8;
Methanosarcina sp. A14	Archaea;Euryarchaeota;Methanomicrobia;Methanosarcinales;Methanosarcinaceae;Methanosarcina;Methanosarcina sp. A14;
Methanosarcina sp. Ant1	Archaea;Euryarchaeota;Methanomicrobia;Methanosarcinales;Methanosarcinaceae;Methanosarcina;Methanosarcina sp. Ant1;
Methanosarcina sp. Kolksee	Archaea;Euryarchaeota;Methanomicrobia;Methanosarcinales;Methanosarcinaceae;Methanosarcina;Methanosarcina sp. Kolksee;
Methanosarcina sp. MTP4	Archaea;Euryarchaeota;Methanomicrobia;Methanosarcinales;Methanosarcinaceae;Methanosarcina;Methanosarcina sp. MTP4;
Methanosarcina sp. WH1	Archaea;Euryarchaeota;Methanomicrobia;Methanosarcinales;Methanosarcinaceae;Methanosarcina;Methanosarcina sp. WH1;
Methanosarcina sp. WWM596	Archaea;Euryarchaeota;Methanomicrobia;Methanosarcinales;Methanosarcinaceae;Methanosarcina;Methanosarcina sp. WWM596;
Methanosarcina spelaei	Archaea;Euryarchaeota;Methanomicrobia;Methanosarcinales;Methanosarcinaceae;Methanosarcina;Methanosarcina spelaei;
Methanosarcina thermophila	Archaea;Euryarchaeota;Methanomicrobia;Methanosarcinales;Methanosarcinaceae;Methanosarcina;Methanosarcina thermophila;
Methanosarcina vacuolata	Archaea;Euryarchaeota;Methanomicrobia;Methanosarcinales;Methanosarcinaceae;Methanosarcina;Methanosarcina vacuolata;
Candidatus Syntrophoarchaeum butanivorans	Archaea;Euryarchaeota;Methanomicrobia;Methanosarcinales;Unclassified;Candidatus Syntrophoarchaeum;Candidatus Syntrophoarchaeum butanivorans;
Candidatus Syntrophoarchaeum caldarius	Archaea;Euryarchaeota;Methanomicrobia;Methanosarcinales;Unclassified;Candidatus Syntrophoarchaeum;Candidatus Syntrophoarchaeum caldarius;
Methanosarcinales archaeon ex4484_138	Archaea;Euryarchaeota;Methanomicrobia;Methanosarcinales;Unclassified;Unclassified;Methanosarcinales archaeon ex4484_138;
Methanosarcinales archeaon 56_1174	Archaea;Euryarchaeota;Methanomicrobia;Methanosarcinales;Unclassified;Unclassified;Methanosarcinales archeaon 56_1174;
Arc I group archaeon ADurb1113_Bin01801	Archaea;Euryarchaeota;Methanomicrobia;Unclassified;Unclassified;Unclassified;Arc I group archaeon ADurb1113_Bin01801;
Arc I group archaeon ADurb1213_Bin02801	Archaea;Euryarchaeota;Methanomicrobia;Unclassified;Unclassified;Unclassified;Arc I group archaeon ADurb1213_Bin02801;
Arc I group archaeon BMIXfssc0709_Meth_Bin006	Archaea;Euryarchaeota;Methanomicrobia;Unclassified;Unclassified;Unclassified;Arc I group archaeon BMIXfssc0709_Meth_Bin006;
Arc I group archaeon U1lsi0528_Bin055	Archaea;Euryarchaeota;Methanomicrobia;Unclassified;Unclassified;Unclassified;Arc I group archaeon U1lsi0528_Bin055;
Arc I group archaeon U1lsi0528_Bin089	Archaea;Euryarchaeota;Methanomicrobia;Unclassified;Unclassified;Unclassified;Arc I group archaeon U1lsi0528_Bin089;
Candidatus Methanohalarchaeum thermophilum	Archaea;Euryarchaeota;Methanonatronarchaeia;Unclassified;Unclassified;Candidatus Methanohalarchaeum;Candidatus Methanohalarchaeum thermophilum;
Methanonatronarchaeum thermophilum	Archaea;Euryarchaeota;Methanonatronarchaeia;Unclassified;Unclassified;Methanonatronarchaeum;Methanonatronarchaeum thermophilum;
Theionarchaea archaeon DG-70-1	Archaea;Euryarchaeota;Theionarchaea;Unclassified;Unclassified;Unclassified;Theionarchaea archaeon DG-70-1;
Theionarchaea archaeon DG-70	Archaea;Euryarchaeota;Theionarchaea;Unclassified;Unclassified;Unclassified;Theionarchaea archaeon DG-70;
Palaeococcus ferrophilus DSM 13482	Archaea;Euryarchaeota;Thermococci;Thermococcales;Thermococcaceae;Palaeococcus;Palaeococcus ferrophilus DSM 13482;
Pyrococcus NA2	Archaea;Euryarchaeota;Thermococci;Thermococcales;Thermococcaceae;Pyrococcus;Pyrococcus NA2;
Pyrococcus ST04	Archaea;Euryarchaeota;Thermococci;Thermococcales;Thermococcaceae;Pyrococcus;Pyrococcus ST04;
Pyrococcus abyssi GE5	Archaea;Euryarchaeota;Thermococci;Thermococcales;Thermococcaceae;Pyrococcus;Pyrococcus abyssi GE5;
Pyrococcus furiosus COM1	Archaea;Euryarchaeota;Thermococci;Thermococcales;Thermococcaceae;Pyrococcus;Pyrococcus furiosus COM1;
Pyrococcus furiosus DSM 3638	Archaea;Euryarchaeota;Thermococci;Thermococcales;Thermococcaceae;Pyrococcus;Pyrococcus furiosus DSM 3638;
Pyrococcus horikoshii	Archaea;Euryarchaeota;Thermococci;Thermococcales;Thermococcaceae;Pyrococcus;Pyrococcus horikoshii;
Pyrococcus yayanosii CH1	Archaea;Euryarchaeota;Thermococci;Thermococcales;Thermococcaceae;Pyrococcus;Pyrococcus yayanosii CH1;
Pyrococcus yayanosii	Archaea;Euryarchaeota;Thermococci;Thermococcales;Thermococcaceae;Pyrococcus;Pyrococcus yayanosii;
Thermococcus 4557	Archaea;Euryarchaeota;Thermococci;Thermococcales;Thermococcaceae;Thermococcus;Thermococcus 4557;
Thermococcus AM4	Archaea;Euryarchaeota;Thermococci;Thermococcales;Thermococcaceae;Thermococcus;Thermococcus AM4;
Thermococcus CL1	Archaea;Euryarchaeota;Thermococci;Thermococcales;Thermococcaceae;Thermococcus;Thermococcus CL1;
Thermococcus barophilus MP	Archaea;Euryarchaeota;Thermococci;Thermococcales;Thermococcaceae;Thermococcus;Thermococcus barophilus MP;
Thermococcus barophilus	Archaea;Euryarchaeota;Thermococci;Thermococcales;Thermococcaceae;Thermococcus;Thermococcus barophilus;
Thermococcus celer	Archaea;Euryarchaeota;Thermococci;Thermococcales;Thermococcaceae;Thermococcus;Thermococcus celer;
Thermococcus celericrescens	Archaea;Euryarchaeota;Thermococci;Thermococcales;Thermococcaceae;Thermococcus;Thermococcus celericrescens;
Thermococcus gammatolerans EJ3	Archaea;Euryarchaeota;Thermococci;Thermococcales;Thermococcaceae;Thermococcus;Thermococcus gammatolerans EJ3;
Thermococcus kodakarensis KOD1	Archaea;Euryarchaeota;Thermococci;Thermococcales;Thermococcaceae;Thermococcus;Thermococcus kodakarensis KOD1;
Thermococcus nautili	Archaea;Euryarchaeota;Thermococci;Thermococcales;Thermococcaceae;Thermococcus;Thermococcus nautili;
Thermococcus piezophilus	Archaea;Euryarchaeota;Thermococci;Thermococcales;Thermococcaceae;Thermococcus;Thermococcus piezophilus;
Thermococcus profundus	Archaea;Euryarchaeota;Thermococci;Thermococcales;Thermococcaceae;Thermococcus;Thermococcus profundus;
Thermococcus radiotolerans	Archaea;Euryarchaeota;Thermococci;Thermococcales;Thermococcaceae;Thermococcus;Thermococcus radiotolerans;
Thermococcus sibiricus MM 739	Archaea;Euryarchaeota;Thermococci;Thermococcales;Thermococcaceae;Thermococcus;Thermococcus sibiricus MM 739;
Thermococcus siculi	Archaea;Euryarchaeota;Thermococci;Thermococcales;Thermococcaceae;Thermococcus;Thermococcus siculi;
Thermococcus sp. 2319x1	Archaea;Euryarchaeota;Thermococci;Thermococcales;Thermococcaceae;Thermococcus;Thermococcus sp. 2319x1;
Thermococcus sp. 40_45	Archaea;Euryarchaeota;Thermococci;Thermococcales;Thermococcaceae;Thermococcus;Thermococcus sp. 40_45;
Thermococcus sp. 5-4	Archaea;Euryarchaeota;Thermococci;Thermococcales;Thermococcaceae;Thermococcus;Thermococcus sp. 5-4;
Thermococcus sp. PK	Archaea;Euryarchaeota;Thermococci;Thermococcales;Thermococcaceae;Thermococcus;Thermococcus sp. PK;
Thermococcus zilligii	Archaea;Euryarchaeota;Thermococci;Thermococcales;Thermococcaceae;Thermococcus;Thermococcus zilligii;
Thermococcales archaeon 44_46	Archaea;Euryarchaeota;Thermococci;Thermococcales;Unclassified;Unclassified;Thermococcales archaeon 44_46;
Candidatus Methanomethylophilus sp. 1R26	Archaea;Euryarchaeota;Thermoplasmata;Methanomassiliicoccales;Methanomassiliicoccaceae;Candidatus Methanomethylophilus;Candidatus Methanomethylophilus sp. 1R26;
Candidatus Methanoplasma termitum	Archaea;Euryarchaeota;Thermoplasmata;Methanomassiliicoccales;Methanomassiliicoccaceae;Candidatus Methanoplasma;Candidatus Methanoplasma termitum;
Candidatus Methanomassiliicoccus intestinalis	Archaea;Euryarchaeota;Thermoplasmata;Methanomassiliicoccales;Methanomassiliicoccaceae;Methanomassiliicoccus;Candidatus Methanomassiliicoccus intestinalis;
Methanomassiliicoccus luminyensis	Archaea;Euryarchaeota;Thermoplasmata;Methanomassiliicoccales;Methanomassiliicoccaceae;Methanomassiliicoccus;Methanomassiliicoccus luminyensis;
Methanomassiliicoccales archaeon RumEn M1	Archaea;Euryarchaeota;Thermoplasmata;Methanomassiliicoccales;Unclassified;Unclassified;Methanomassiliicoccales archaeon RumEn M1;
Aciduliprofundum MAR08-339	Archaea;Euryarchaeota;Thermoplasmata;Thermoplasmatales;Deep Sea Hydrothermal Vent Gp 2(DHVEG-2);Aciduliprofundum;Aciduliprofundum MAR08-339;
Aciduliprofundum boonei T469	Archaea;Euryarchaeota;Thermoplasmata;Thermoplasmatales;Deep Sea Hydrothermal Vent Gp 2(DHVEG-2);Aciduliprofundum;Aciduliprofundum boonei T469;
Acidiplasma cupricumulans	Archaea;Euryarchaeota;Thermoplasmata;Thermoplasmatales;Ferroplasmaceae;Acidiplasma;Acidiplasma cupricumulans;
Ferroplasma sp. Type II	Archaea;Euryarchaeota;Thermoplasmata;Thermoplasmatales;Ferroplasmaceae;Ferroplasma;Ferroplasma sp. Type II;
Picrophilus torridus DSM 9790	Archaea;Euryarchaeota;Thermoplasmata;Thermoplasmatales;Picrophilaceae;Picrophilus;Picrophilus torridus DSM 9790;
Thermoplasma acidophilum	Archaea;Euryarchaeota;Thermoplasmata;Thermoplasmatales;Thermoplasmataceae;Thermoplasma;Thermoplasma acidophilum;
Methanomassiliicoccus intestinalis Issoire-Mx1	Archaea;Euryarchaeota;Thermoplasmata;Thermoplasmatales;Thermoplasmatales_X;Methanomassiliicoccus;Methanomassiliicoccus intestinalis Issoire-Mx1;
Thermoplasmatales archaeon	Archaea;Euryarchaeota;Thermoplasmata;Thermoplasmatales;Thermoplasmatales_X;Thermoplasmatales_XX;Thermoplasmatales archaeon;
Thermoplasmatales archaeon A-plasma	Archaea;Euryarchaeota;Thermoplasmata;Thermoplasmatales;Unclassified;Unclassified;Thermoplasmatales archaeon A-plasma;
Thermoplasmatales archaeon BRNA1	Archaea;Euryarchaeota;Thermoplasmata;Thermoplasmatales;Unclassified;Unclassified;Thermoplasmatales archaeon BRNA1;
Thermoplasmatales archaeon B_DKE	Archaea;Euryarchaeota;Thermoplasmata;Thermoplasmatales;Unclassified;Unclassified;Thermoplasmatales archaeon B_DKE;
Thermoplasmatales archaeon Gpl	Archaea;Euryarchaeota;Thermoplasmata;Thermoplasmatales;Unclassified;Unclassified;Thermoplasmatales archaeon Gpl;
Thermoplasmatales archaeon I-plasma	Archaea;Euryarchaeota;Thermoplasmata;Thermoplasmatales;Unclassified;Unclassified;Thermoplasmatales archaeon I-plasma;
Thermoplasmatales archaeon SCGC AB-539-C06	Archaea;Euryarchaeota;Thermoplasmata;Thermoplasmatales;Unclassified;Unclassified;Thermoplasmatales archaeon SCGC AB-539-C06;
Thermoplasmatales archaeon SCGC AB-539-N05	Archaea;Euryarchaeota;Thermoplasmata;Thermoplasmatales;Unclassified;Unclassified;Thermoplasmatales archaeon SCGC AB-539-N05;
Thermoplasmatales archaeon SCGC AB-540-F20	Archaea;Euryarchaeota;Thermoplasmata;Thermoplasmatales;Unclassified;Unclassified;Thermoplasmatales archaeon SCGC AB-540-F20;
Thermoplasmatales archaeon SG8-52-1	Archaea;Euryarchaeota;Thermoplasmata;Thermoplasmatales;Unclassified;Unclassified;Thermoplasmatales archaeon SG8-52-1;
Thermoplasmatales archaeon SG8-52-2	Archaea;Euryarchaeota;Thermoplasmata;Thermoplasmatales;Unclassified;Unclassified;Thermoplasmatales archaeon SG8-52-2;
Thermoplasmatales archaeon SG8-52-3	Archaea;Euryarchaeota;Thermoplasmata;Thermoplasmatales;Unclassified;Unclassified;Thermoplasmatales archaeon SG8-52-3;
Thermoplasmatales archaeon SG8-52-4	Archaea;Euryarchaeota;Thermoplasmata;Thermoplasmatales;Unclassified;Unclassified;Thermoplasmatales archaeon SG8-52-4;
Thermoplasmatales archaeon SM1-50	Archaea;Euryarchaeota;Thermoplasmata;Thermoplasmatales;Unclassified;Unclassified;Thermoplasmatales archaeon SM1-50;
Thermoplasmatales archaeon ex4484_30	Archaea;Euryarchaeota;Thermoplasmata;Thermoplasmatales;Unclassified;Unclassified;Thermoplasmatales archaeon ex4484_30;
Thermoplasmatales archaeon ex4484_36	Archaea;Euryarchaeota;Thermoplasmata;Thermoplasmatales;Unclassified;Unclassified;Thermoplasmatales archaeon ex4484_36;
Thermoplasmatales archaeon ex4484_6	Archaea;Euryarchaeota;Thermoplasmata;Thermoplasmatales;Unclassified;Unclassified;Thermoplasmatales archaeon ex4484_6;
Thermoplasmatales archaeon ex4572_165	Archaea;Euryarchaeota;Thermoplasmata;Thermoplasmatales;Unclassified;Unclassified;Thermoplasmatales archaeon ex4572_165;
methanogenic archaeon ISO4-H5	Archaea;Euryarchaeota;Thermoplasmata;Unclassified;Unclassified;Unclassified;methanogenic archaeon ISO4-H5;
Candidatus Altiarchaeum sp. CG2_30_32_3053	Archaea;Euryarchaeota;Unclassified;Candidatus Altiarchaeales;Unclassified;Candidatus Altiarchaeum;Candidatus Altiarchaeum sp. CG2_30_32_3053;
Candidatus Altiarchaeales archaeon A3	Archaea;Euryarchaeota;Unclassified;Candidatus Altiarchaeales;Unclassified;Unclassified;Candidatus Altiarchaeales archaeon A3;
Candidatus Altiarchaeales archaeon IMC4	Archaea;Euryarchaeota;Unclassified;Candidatus Altiarchaeales;Unclassified;Unclassified;Candidatus Altiarchaeales archaeon IMC4;
Candidatus Altiarchaeales archaeon WOR_SM1_79	Archaea;Euryarchaeota;Unclassified;Candidatus Altiarchaeales;Unclassified;Unclassified;Candidatus Altiarchaeales archaeon WOR_SM1_79;
Candidatus Altiarchaeales archaeon WOR_SM1_86-2	Archaea;Euryarchaeota;Unclassified;Candidatus Altiarchaeales;Unclassified;Unclassified;Candidatus Altiarchaeales archaeon WOR_SM1_86-2;
Candidatus Altiarchaeales archaeon WOR_SM1_SCG	Archaea;Euryarchaeota;Unclassified;Candidatus Altiarchaeales;Unclassified;Unclassified;Candidatus Altiarchaeales archaeon WOR_SM1_SCG;
Candidatus Altiarchaeales archaeon ex4484_2	Archaea;Euryarchaeota;Unclassified;Candidatus Altiarchaeales;Unclassified;Unclassified;Candidatus Altiarchaeales archaeon ex4484_2;
Candidatus Altiarchaeales archaeon ex4484_43	Archaea;Euryarchaeota;Unclassified;Candidatus Altiarchaeales;Unclassified;Unclassified;Candidatus Altiarchaeales archaeon ex4484_43;
Candidatus Altiarchaeales archaeon ex4484_96	Archaea;Euryarchaeota;Unclassified;Candidatus Altiarchaeales;Unclassified;Unclassified;Candidatus Altiarchaeales archaeon ex4484_96;
Aciduliprofundum boonei	Archaea;Euryarchaeota;Unclassified;Unclassified;Unclassified;Aciduliprofundum;Aciduliprofundum boonei;
Euryarchaeota archaeon RBG_13_31_8	Archaea;Euryarchaeota;Unclassified;Unclassified;Unclassified;Unclassified;Euryarchaeota archaeon RBG_13_31_8;
Euryarchaeota archaeon RBG_16_67_27	Archaea;Euryarchaeota;Unclassified;Unclassified;Unclassified;Unclassified;Euryarchaeota archaeon RBG_16_67_27;
Euryarchaeota archaeon RBG_16_68_13	Archaea;Euryarchaeota;Unclassified;Unclassified;Unclassified;Unclassified;Euryarchaeota archaeon RBG_16_68_13;
Euryarchaeota archaeon RBG_19FT_COMBO_56_21	Archaea;Euryarchaeota;Unclassified;Unclassified;Unclassified;Unclassified;Euryarchaeota archaeon RBG_19FT_COMBO_56_21;
Euryarchaeota archaeon RBG_19FT_COMBO_69_17	Archaea;Euryarchaeota;Unclassified;Unclassified;Unclassified;Unclassified;Euryarchaeota archaeon RBG_19FT_COMBO_69_17;
Euryarchaeota archaeon SG8-5	Archaea;Euryarchaeota;Unclassified;Unclassified;Unclassified;Unclassified;Euryarchaeota archaeon SG8-5;
Euryarchaeota archaeon SM23-78	Archaea;Euryarchaeota;Unclassified;Unclassified;Unclassified;Unclassified;Euryarchaeota archaeon SM23-78;
Euryarchaeota archaeon TMED103	Archaea;Euryarchaeota;Unclassified;Unclassified;Unclassified;Unclassified;Euryarchaeota archaeon TMED103;
Euryarchaeota archaeon TMED117	Archaea;Euryarchaeota;Unclassified;Unclassified;Unclassified;Unclassified;Euryarchaeota archaeon TMED117;
Euryarchaeota archaeon TMED129	Archaea;Euryarchaeota;Unclassified;Unclassified;Unclassified;Unclassified;Euryarchaeota archaeon TMED129;
Euryarchaeota archaeon TMED132	Archaea;Euryarchaeota;Unclassified;Unclassified;Unclassified;Unclassified;Euryarchaeota archaeon TMED132;
Euryarchaeota archaeon TMED141	Archaea;Euryarchaeota;Unclassified;Unclassified;Unclassified;Unclassified;Euryarchaeota archaeon TMED141;
Euryarchaeota archaeon TMED164	Archaea;Euryarchaeota;Unclassified;Unclassified;Unclassified;Unclassified;Euryarchaeota archaeon TMED164;
Euryarchaeota archaeon TMED173	Archaea;Euryarchaeota;Unclassified;Unclassified;Unclassified;Unclassified;Euryarchaeota archaeon TMED173;
Euryarchaeota archaeon TMED192	Archaea;Euryarchaeota;Unclassified;Unclassified;Unclassified;Unclassified;Euryarchaeota archaeon TMED192;
Euryarchaeota archaeon TMED215	Archaea;Euryarchaeota;Unclassified;Unclassified;Unclassified;Unclassified;Euryarchaeota archaeon TMED215;
Euryarchaeota archaeon TMED248	Archaea;Euryarchaeota;Unclassified;Unclassified;Unclassified;Unclassified;Euryarchaeota archaeon TMED248;
Euryarchaeota archaeon TMED252	Archaea;Euryarchaeota;Unclassified;Unclassified;Unclassified;Unclassified;Euryarchaeota archaeon TMED252;
Euryarchaeota archaeon TMED255	Archaea;Euryarchaeota;Unclassified;Unclassified;Unclassified;Unclassified;Euryarchaeota archaeon TMED255;
Euryarchaeota archaeon TMED279	Archaea;Euryarchaeota;Unclassified;Unclassified;Unclassified;Unclassified;Euryarchaeota archaeon TMED279;
Euryarchaeota archaeon TMED280	Archaea;Euryarchaeota;Unclassified;Unclassified;Unclassified;Unclassified;Euryarchaeota archaeon TMED280;
Euryarchaeota archaeon TMED85	Archaea;Euryarchaeota;Unclassified;Unclassified;Unclassified;Unclassified;Euryarchaeota archaeon TMED85;
Euryarchaeota archaeon TMED97	Archaea;Euryarchaeota;Unclassified;Unclassified;Unclassified;Unclassified;Euryarchaeota archaeon TMED97;
Euryarchaeota archaeon TMED99	Archaea;Euryarchaeota;Unclassified;Unclassified;Unclassified;Unclassified;Euryarchaeota archaeon TMED99;
Euryarchaeota archaeon ex4484_178	Archaea;Euryarchaeota;Unclassified;Unclassified;Unclassified;Unclassified;Euryarchaeota archaeon ex4484_178;
Euryarchaeota archaeon	Archaea;Euryarchaeota;Unclassified;Unclassified;Unclassified;Unclassified;Euryarchaeota archaeon;
Marine Group III euryarchaeote CG-Bathy1	Archaea;Euryarchaeota;Unclassified;Unclassified;Unclassified;Unclassified;Marine Group III euryarchaeote CG-Bathy1;
Marine Group III euryarchaeote CG-Bathy2	Archaea;Euryarchaeota;Unclassified;Unclassified;Unclassified;Unclassified;Marine Group III euryarchaeote CG-Bathy2;
Marine Group III euryarchaeote CG-Epi1	Archaea;Euryarchaeota;Unclassified;Unclassified;Unclassified;Unclassified;Marine Group III euryarchaeote CG-Epi1;
Marine Group III euryarchaeote CG-Epi2	Archaea;Euryarchaeota;Unclassified;Unclassified;Unclassified;Unclassified;Marine Group III euryarchaeote CG-Epi2;
Marine Group III euryarchaeote CG-Epi3	Archaea;Euryarchaeota;Unclassified;Unclassified;Unclassified;Unclassified;Marine Group III euryarchaeote CG-Epi3;
Marine Group III euryarchaeote CG-Epi4	Archaea;Euryarchaeota;Unclassified;Unclassified;Unclassified;Unclassified;Marine Group III euryarchaeote CG-Epi4;
Marine Group III euryarchaeote CG-Epi5	Archaea;Euryarchaeota;Unclassified;Unclassified;Unclassified;Unclassified;Marine Group III euryarchaeote CG-Epi5;
Marine Group III euryarchaeote CG-Epi6	Archaea;Euryarchaeota;Unclassified;Unclassified;Unclassified;Unclassified;Marine Group III euryarchaeote CG-Epi6;
candidate divison MSBL1 archaeon SCGC-AAA259E19	Archaea;Euryarchaeota;Unclassified;Unclassified;Unclassified;Unclassified;candidate divison MSBL1 archaeon SCGC-AAA259E19;
candidate divison MSBL1 archaeon SCGC-AAA259I09	Archaea;Euryarchaeota;Unclassified;Unclassified;Unclassified;Unclassified;candidate divison MSBL1 archaeon SCGC-AAA259I09;
candidate divison MSBL1 archaeon SCGC-AAA261F17	Archaea;Euryarchaeota;Unclassified;Unclassified;Unclassified;Unclassified;candidate divison MSBL1 archaeon SCGC-AAA261F17;
candidate divison MSBL1 archaeon SCGC-AAA261F19	Archaea;Euryarchaeota;Unclassified;Unclassified;Unclassified;Unclassified;candidate divison MSBL1 archaeon SCGC-AAA261F19;
candidate divison MSBL1 archaeon SCGC-AAA382A20	Archaea;Euryarchaeota;Unclassified;Unclassified;Unclassified;Unclassified;candidate divison MSBL1 archaeon SCGC-AAA382A20;
candidate divison MSBL1 archaeon SCGC-AAA385M02	Archaea;Euryarchaeota;Unclassified;Unclassified;Unclassified;Unclassified;candidate divison MSBL1 archaeon SCGC-AAA385M02;
candidate divison MSBL1 archaeon SCGC-AAA385M11	Archaea;Euryarchaeota;Unclassified;Unclassified;Unclassified;Unclassified;candidate divison MSBL1 archaeon SCGC-AAA385M11;
uncultured marine euryarchaeote	Archaea;Euryarchaeota;Unclassified;Unclassified;Unclassified;Unclassified;uncultured marine euryarchaeote;
uncultured marine group II euryarchaeote AD1000-18-D2	Archaea;Euryarchaeota;Unclassified;Unclassified;Unclassified;Unclassified;uncultured marine group II euryarchaeote AD1000-18-D2;
uncultured marine group II euryarchaeote DeepAnt-15E7	Archaea;Euryarchaeota;Unclassified;Unclassified;Unclassified;Unclassified;uncultured marine group II euryarchaeote DeepAnt-15E7;
uncultured marine group II euryarchaeote DeepAnt-JyKC7	Archaea;Euryarchaeota;Unclassified;Unclassified;Unclassified;Unclassified;uncultured marine group II euryarchaeote DeepAnt-JyKC7;
uncultured marine group II euryarchaeote EF100_57A08	Archaea;Euryarchaeota;Unclassified;Unclassified;Unclassified;Unclassified;uncultured marine group II euryarchaeote EF100_57A08;
uncultured marine group II euryarchaeote HF70_39H11	Archaea;Euryarchaeota;Unclassified;Unclassified;Unclassified;Unclassified;uncultured marine group II euryarchaeote HF70_39H11;
uncultured marine group II euryarchaeote HF70_59C08	Archaea;Euryarchaeota;Unclassified;Unclassified;Unclassified;Unclassified;uncultured marine group II euryarchaeote HF70_59C08;
uncultured marine group II euryarchaeote KM3-130-D10	Archaea;Euryarchaeota;Unclassified;Unclassified;Unclassified;Unclassified;uncultured marine group II euryarchaeote KM3-130-D10;
uncultured marine group II euryarchaeote KM3-72-G3	Archaea;Euryarchaeota;Unclassified;Unclassified;Unclassified;Unclassified;uncultured marine group II euryarchaeote KM3-72-G3;
uncultured marine group II euryarchaeote KM3-85-F5	Archaea;Euryarchaeota;Unclassified;Unclassified;Unclassified;Unclassified;uncultured marine group II euryarchaeote KM3-85-F5;
uncultured marine group II euryarchaeote SAT1000-15-B12	Archaea;Euryarchaeota;Unclassified;Unclassified;Unclassified;Unclassified;uncultured marine group II euryarchaeote SAT1000-15-B12;
uncultured marine group II euryarchaeote	Archaea;Euryarchaeota;Unclassified;Unclassified;Unclassified;Unclassified;uncultured marine group II euryarchaeote;
uncultured marine group II/III euryarchaeote AD1000_01_G07	Archaea;Euryarchaeota;Unclassified;Unclassified;Unclassified;Unclassified;uncultured marine group II/III euryarchaeote AD1000_01_G07;
uncultured marine group II/III euryarchaeote AD1000_01_H07	Archaea;Euryarchaeota;Unclassified;Unclassified;Unclassified;Unclassified;uncultured marine group II/III euryarchaeote AD1000_01_H07;
uncultured marine group II/III euryarchaeote AD1000_02_G03	Archaea;Euryarchaeota;Unclassified;Unclassified;Unclassified;Unclassified;uncultured marine group II/III euryarchaeote AD1000_02_G03;
uncultured marine group II/III euryarchaeote AD1000_02_G08	Archaea;Euryarchaeota;Unclassified;Unclassified;Unclassified;Unclassified;uncultured marine group II/III euryarchaeote AD1000_02_G08;
uncultured marine group II/III euryarchaeote AD1000_02_H02	Archaea;Euryarchaeota;Unclassified;Unclassified;Unclassified;Unclassified;uncultured marine group II/III euryarchaeote AD1000_02_H02;
uncultured marine group II/III euryarchaeote AD1000_03_F11	Archaea;Euryarchaeota;Unclassified;Unclassified;Unclassified;Unclassified;uncultured marine group II/III euryarchaeote AD1000_03_F11;
uncultured marine group II/III euryarchaeote AD1000_04_B09	Archaea;Euryarchaeota;Unclassified;Unclassified;Unclassified;Unclassified;uncultured marine group II/III euryarchaeote AD1000_04_B09;
uncultured marine group II/III euryarchaeote AD1000_04_F01	Archaea;Euryarchaeota;Unclassified;Unclassified;Unclassified;Unclassified;uncultured marine group II/III euryarchaeote AD1000_04_F01;
uncultured marine group II/III euryarchaeote AD1000_04_H02	Archaea;Euryarchaeota;Unclassified;Unclassified;Unclassified;Unclassified;uncultured marine group II/III euryarchaeote AD1000_04_H02;
uncultured marine group II/III euryarchaeote AD1000_04_H03	Archaea;Euryarchaeota;Unclassified;Unclassified;Unclassified;Unclassified;uncultured marine group II/III euryarchaeote AD1000_04_H03;
uncultured marine group II/III euryarchaeote AD1000_07_D12	Archaea;Euryarchaeota;Unclassified;Unclassified;Unclassified;Unclassified;uncultured marine group II/III euryarchaeote AD1000_07_D12;
uncultured marine group II/III euryarchaeote AD1000_07_F07	Archaea;Euryarchaeota;Unclassified;Unclassified;Unclassified;Unclassified;uncultured marine group II/III euryarchaeote AD1000_07_F07;
uncultured marine group II/III euryarchaeote AD1000_09_B02	Archaea;Euryarchaeota;Unclassified;Unclassified;Unclassified;Unclassified;uncultured marine group II/III euryarchaeote AD1000_09_B02;
uncultured marine group II/III euryarchaeote AD1000_09_E08	Archaea;Euryarchaeota;Unclassified;Unclassified;Unclassified;Unclassified;uncultured marine group II/III euryarchaeote AD1000_09_E08;
uncultured marine group II/III euryarchaeote AD1000_104_B06	Archaea;Euryarchaeota;Unclassified;Unclassified;Unclassified;Unclassified;uncultured marine group II/III euryarchaeote AD1000_104_B06;
uncultured marine group II/III euryarchaeote AD1000_104_H03	Archaea;Euryarchaeota;Unclassified;Unclassified;Unclassified;Unclassified;uncultured marine group II/III euryarchaeote AD1000_104_H03;
uncultured marine group II/III euryarchaeote AD1000_105_G07	Archaea;Euryarchaeota;Unclassified;Unclassified;Unclassified;Unclassified;uncultured marine group II/III euryarchaeote AD1000_105_G07;
uncultured marine group II/III euryarchaeote AD1000_108_D01	Archaea;Euryarchaeota;Unclassified;Unclassified;Unclassified;Unclassified;uncultured marine group II/III euryarchaeote AD1000_108_D01;
uncultured marine group II/III euryarchaeote AD1000_10_C12	Archaea;Euryarchaeota;Unclassified;Unclassified;Unclassified;Unclassified;uncultured marine group II/III euryarchaeote AD1000_10_C12;
uncultured marine group II/III euryarchaeote AD1000_113_C07	Archaea;Euryarchaeota;Unclassified;Unclassified;Unclassified;Unclassified;uncultured marine group II/III euryarchaeote AD1000_113_C07;
uncultured marine group II/III euryarchaeote AD1000_114_C07	Archaea;Euryarchaeota;Unclassified;Unclassified;Unclassified;Unclassified;uncultured marine group II/III euryarchaeote AD1000_114_C07;
uncultured marine group II/III euryarchaeote AD1000_116_C08	Archaea;Euryarchaeota;Unclassified;Unclassified;Unclassified;Unclassified;uncultured marine group II/III euryarchaeote AD1000_116_C08;
uncultured marine group II/III euryarchaeote AD1000_117_B07	Archaea;Euryarchaeota;Unclassified;Unclassified;Unclassified;Unclassified;uncultured marine group II/III euryarchaeote AD1000_117_B07;
uncultured marine group II/III euryarchaeote AD1000_118_H06	Archaea;Euryarchaeota;Unclassified;Unclassified;Unclassified;Unclassified;uncultured marine group II/III euryarchaeote AD1000_118_H06;
uncultured marine group II/III euryarchaeote AD1000_11_G05	Archaea;Euryarchaeota;Unclassified;Unclassified;Unclassified;Unclassified;uncultured marine group II/III euryarchaeote AD1000_11_G05;
uncultured marine group II/III euryarchaeote AD1000_12_B08	Archaea;Euryarchaeota;Unclassified;Unclassified;Unclassified;Unclassified;uncultured marine group II/III euryarchaeote AD1000_12_B08;
uncultured marine group II/III euryarchaeote AD1000_12_B10	Archaea;Euryarchaeota;Unclassified;Unclassified;Unclassified;Unclassified;uncultured marine group II/III euryarchaeote AD1000_12_B10;
uncultured marine group II/III euryarchaeote AD1000_12_E11	Archaea;Euryarchaeota;Unclassified;Unclassified;Unclassified;Unclassified;uncultured marine group II/III euryarchaeote AD1000_12_E11;
uncultured marine group II/III euryarchaeote AD1000_12_F09	Archaea;Euryarchaeota;Unclassified;Unclassified;Unclassified;Unclassified;uncultured marine group II/III euryarchaeote AD1000_12_F09;
uncultured marine group II/III euryarchaeote AD1000_15_B03	Archaea;Euryarchaeota;Unclassified;Unclassified;Unclassified;Unclassified;uncultured marine group II/III euryarchaeote AD1000_15_B03;
uncultured marine group II/III euryarchaeote AD1000_15_C08	Archaea;Euryarchaeota;Unclassified;Unclassified;Unclassified;Unclassified;uncultured marine group II/III euryarchaeote AD1000_15_C08;
uncultured marine group II/III euryarchaeote AD1000_16_A02	Archaea;Euryarchaeota;Unclassified;Unclassified;Unclassified;Unclassified;uncultured marine group II/III euryarchaeote AD1000_16_A02;
uncultured marine group II/III euryarchaeote AD1000_17_B01	Archaea;Euryarchaeota;Unclassified;Unclassified;Unclassified;Unclassified;uncultured marine group II/III euryarchaeote AD1000_17_B01;
uncultured marine group II/III euryarchaeote AD1000_19_F05	Archaea;Euryarchaeota;Unclassified;Unclassified;Unclassified;Unclassified;uncultured marine group II/III euryarchaeote AD1000_19_F05;
uncultured marine group II/III euryarchaeote AD1000_19_G08	Archaea;Euryarchaeota;Unclassified;Unclassified;Unclassified;Unclassified;uncultured marine group II/III euryarchaeote AD1000_19_G08;
uncultured marine group II/III euryarchaeote AD1000_20_A10	Archaea;Euryarchaeota;Unclassified;Unclassified;Unclassified;Unclassified;uncultured marine group II/III euryarchaeote AD1000_20_A10;
uncultured marine group II/III euryarchaeote AD1000_20_C05	Archaea;Euryarchaeota;Unclassified;Unclassified;Unclassified;Unclassified;uncultured marine group II/III euryarchaeote AD1000_20_C05;
uncultured marine group II/III euryarchaeote AD1000_22_E05	Archaea;Euryarchaeota;Unclassified;Unclassified;Unclassified;Unclassified;uncultured marine group II/III euryarchaeote AD1000_22_E05;
uncultured marine group II/III euryarchaeote AD1000_22_H02	Archaea;Euryarchaeota;Unclassified;Unclassified;Unclassified;Unclassified;uncultured marine group II/III euryarchaeote AD1000_22_H02;
uncultured marine group II/III euryarchaeote AD1000_23_G03	Archaea;Euryarchaeota;Unclassified;Unclassified;Unclassified;Unclassified;uncultured marine group II/III euryarchaeote AD1000_23_G03;
uncultured marine group II/III euryarchaeote AD1000_23_H03	Archaea;Euryarchaeota;Unclassified;Unclassified;Unclassified;Unclassified;uncultured marine group II/III euryarchaeote AD1000_23_H03;
uncultured marine group II/III euryarchaeote AD1000_24_C10	Archaea;Euryarchaeota;Unclassified;Unclassified;Unclassified;Unclassified;uncultured marine group II/III euryarchaeote AD1000_24_C10;
uncultured marine group II/III euryarchaeote AD1000_24_F05	Archaea;Euryarchaeota;Unclassified;Unclassified;Unclassified;Unclassified;uncultured marine group II/III euryarchaeote AD1000_24_F05;
uncultured marine group II/III euryarchaeote AD1000_25_A05	Archaea;Euryarchaeota;Unclassified;Unclassified;Unclassified;Unclassified;uncultured marine group II/III euryarchaeote AD1000_25_A05;
uncultured marine group II/III euryarchaeote AD1000_26_F05	Archaea;Euryarchaeota;Unclassified;Unclassified;Unclassified;Unclassified;uncultured marine group II/III euryarchaeote AD1000_26_F05;
uncultured marine group II/III euryarchaeote AD1000_26_F08	Archaea;Euryarchaeota;Unclassified;Unclassified;Unclassified;Unclassified;uncultured marine group II/III euryarchaeote AD1000_26_F08;
uncultured marine group II/III euryarchaeote AD1000_28_C09	Archaea;Euryarchaeota;Unclassified;Unclassified;Unclassified;Unclassified;uncultured marine group II/III euryarchaeote AD1000_28_C09;
uncultured marine group II/III euryarchaeote AD1000_28_D03	Archaea;Euryarchaeota;Unclassified;Unclassified;Unclassified;Unclassified;uncultured marine group II/III euryarchaeote AD1000_28_D03;
uncultured marine group II/III euryarchaeote AD1000_29_A08	Archaea;Euryarchaeota;Unclassified;Unclassified;Unclassified;Unclassified;uncultured marine group II/III euryarchaeote AD1000_29_A08;
uncultured marine group II/III euryarchaeote AD1000_29_E08	Archaea;Euryarchaeota;Unclassified;Unclassified;Unclassified;Unclassified;uncultured marine group II/III euryarchaeote AD1000_29_E08;
uncultured marine group II/III euryarchaeote AD1000_30_B09	Archaea;Euryarchaeota;Unclassified;Unclassified;Unclassified;Unclassified;uncultured marine group II/III euryarchaeote AD1000_30_B09;
uncultured marine group II/III euryarchaeote AD1000_30_D02	Archaea;Euryarchaeota;Unclassified;Unclassified;Unclassified;Unclassified;uncultured marine group II/III euryarchaeote AD1000_30_D02;
uncultured marine group II/III euryarchaeote AD1000_31_C10	Archaea;Euryarchaeota;Unclassified;Unclassified;Unclassified;Unclassified;uncultured marine group II/III euryarchaeote AD1000_31_C10;
uncultured marine group II/III euryarchaeote AD1000_31_D05	Archaea;Euryarchaeota;Unclassified;Unclassified;Unclassified;Unclassified;uncultured marine group II/III euryarchaeote AD1000_31_D05;
uncultured marine group II/III euryarchaeote AD1000_31_H02	Archaea;Euryarchaeota;Unclassified;Unclassified;Unclassified;Unclassified;uncultured marine group II/III euryarchaeote AD1000_31_H02;
uncultured marine group II/III euryarchaeote AD1000_32_G05	Archaea;Euryarchaeota;Unclassified;Unclassified;Unclassified;Unclassified;uncultured marine group II/III euryarchaeote AD1000_32_G05;
uncultured marine group II/III euryarchaeote AD1000_33_C07	Archaea;Euryarchaeota;Unclassified;Unclassified;Unclassified;Unclassified;uncultured marine group II/III euryarchaeote AD1000_33_C07;
uncultured marine group II/III euryarchaeote AD1000_34_D01	Archaea;Euryarchaeota;Unclassified;Unclassified;Unclassified;Unclassified;uncultured marine group II/III euryarchaeote AD1000_34_D01;
uncultured marine group II/III euryarchaeote AD1000_35_F01	Archaea;Euryarchaeota;Unclassified;Unclassified;Unclassified;Unclassified;uncultured marine group II/III euryarchaeote AD1000_35_F01;
uncultured marine group II/III euryarchaeote AD1000_38_E02	Archaea;Euryarchaeota;Unclassified;Unclassified;Unclassified;Unclassified;uncultured marine group II/III euryarchaeote AD1000_38_E02;
uncultured marine group II/III euryarchaeote AD1000_39_C04	Archaea;Euryarchaeota;Unclassified;Unclassified;Unclassified;Unclassified;uncultured marine group II/III euryarchaeote AD1000_39_C04;
uncultured marine group II/III euryarchaeote AD1000_39_C05	Archaea;Euryarchaeota;Unclassified;Unclassified;Unclassified;Unclassified;uncultured marine group II/III euryarchaeote AD1000_39_C05;
uncultured marine group II/III euryarchaeote AD1000_39_G05	Archaea;Euryarchaeota;Unclassified;Unclassified;Unclassified;Unclassified;uncultured marine group II/III euryarchaeote AD1000_39_G05;
uncultured marine group II/III euryarchaeote AD1000_39_H06	Archaea;Euryarchaeota;Unclassified;Unclassified;Unclassified;Unclassified;uncultured marine group II/III euryarchaeote AD1000_39_H06;
uncultured marine group II/III euryarchaeote AD1000_41_D11	Archaea;Euryarchaeota;Unclassified;Unclassified;Unclassified;Unclassified;uncultured marine group II/III euryarchaeote AD1000_41_D11;
uncultured marine group II/III euryarchaeote AD1000_42_B01	Archaea;Euryarchaeota;Unclassified;Unclassified;Unclassified;Unclassified;uncultured marine group II/III euryarchaeote AD1000_42_B01;
uncultured marine group II/III euryarchaeote AD1000_43_B02	Archaea;Euryarchaeota;Unclassified;Unclassified;Unclassified;Unclassified;uncultured marine group II/III euryarchaeote AD1000_43_B02;
uncultured marine group II/III euryarchaeote AD1000_43_D04	Archaea;Euryarchaeota;Unclassified;Unclassified;Unclassified;Unclassified;uncultured marine group II/III euryarchaeote AD1000_43_D04;
uncultured marine group II/III euryarchaeote AD1000_43_G11	Archaea;Euryarchaeota;Unclassified;Unclassified;Unclassified;Unclassified;uncultured marine group II/III euryarchaeote AD1000_43_G11;
uncultured marine group II/III euryarchaeote AD1000_44_A01	Archaea;Euryarchaeota;Unclassified;Unclassified;Unclassified;Unclassified;uncultured marine group II/III euryarchaeote AD1000_44_A01;
uncultured marine group II/III euryarchaeote AD1000_44_A09	Archaea;Euryarchaeota;Unclassified;Unclassified;Unclassified;Unclassified;uncultured marine group II/III euryarchaeote AD1000_44_A09;
uncultured marine group II/III euryarchaeote AD1000_45_F09	Archaea;Euryarchaeota;Unclassified;Unclassified;Unclassified;Unclassified;uncultured marine group II/III euryarchaeote AD1000_45_F09;
uncultured marine group II/III euryarchaeote AD1000_48_C11	Archaea;Euryarchaeota;Unclassified;Unclassified;Unclassified;Unclassified;uncultured marine group II/III euryarchaeote AD1000_48_C11;
uncultured marine group II/III euryarchaeote AD1000_49_E03	Archaea;Euryarchaeota;Unclassified;Unclassified;Unclassified;Unclassified;uncultured marine group II/III euryarchaeote AD1000_49_E03;
uncultured marine group II/III euryarchaeote AD1000_49_E05	Archaea;Euryarchaeota;Unclassified;Unclassified;Unclassified;Unclassified;uncultured marine group II/III euryarchaeote AD1000_49_E05;
uncultured marine group II/III euryarchaeote AD1000_49_G12	Archaea;Euryarchaeota;Unclassified;Unclassified;Unclassified;Unclassified;uncultured marine group II/III euryarchaeote AD1000_49_G12;
uncultured marine group II/III euryarchaeote AD1000_51_G10	Archaea;Euryarchaeota;Unclassified;Unclassified;Unclassified;Unclassified;uncultured marine group II/III euryarchaeote AD1000_51_G10;
uncultured marine group II/III euryarchaeote AD1000_53_H05	Archaea;Euryarchaeota;Unclassified;Unclassified;Unclassified;Unclassified;uncultured marine group II/III euryarchaeote AD1000_53_H05;
uncultured marine group II/III euryarchaeote AD1000_55_C01	Archaea;Euryarchaeota;Unclassified;Unclassified;Unclassified;Unclassified;uncultured marine group II/III euryarchaeote AD1000_55_C01;
uncultured marine group II/III euryarchaeote AD1000_55_D10	Archaea;Euryarchaeota;Unclassified;Unclassified;Unclassified;Unclassified;uncultured marine group II/III euryarchaeote AD1000_55_D10;
uncultured marine group II/III euryarchaeote AD1000_55_G04	Archaea;Euryarchaeota;Unclassified;Unclassified;Unclassified;Unclassified;uncultured marine group II/III euryarchaeote AD1000_55_G04;
uncultured marine group II/III euryarchaeote AD1000_57_E07	Archaea;Euryarchaeota;Unclassified;Unclassified;Unclassified;Unclassified;uncultured marine group II/III euryarchaeote AD1000_57_E07;
uncultured marine group II/III euryarchaeote AD1000_57_F12	Archaea;Euryarchaeota;Unclassified;Unclassified;Unclassified;Unclassified;uncultured marine group II/III euryarchaeote AD1000_57_F12;
uncultured marine group II/III euryarchaeote AD1000_58_D12	Archaea;Euryarchaeota;Unclassified;Unclassified;Unclassified;Unclassified;uncultured marine group II/III euryarchaeote AD1000_58_D12;
uncultured marine group II/III euryarchaeote AD1000_58_G05	Archaea;Euryarchaeota;Unclassified;Unclassified;Unclassified;Unclassified;uncultured marine group II/III euryarchaeote AD1000_58_G05;
uncultured marine group II/III euryarchaeote AD1000_59_C09	Archaea;Euryarchaeota;Unclassified;Unclassified;Unclassified;Unclassified;uncultured marine group II/III euryarchaeote AD1000_59_C09;
uncultured marine group II/III euryarchaeote AD1000_61_A07	Archaea;Euryarchaeota;Unclassified;Unclassified;Unclassified;Unclassified;uncultured marine group II/III euryarchaeote AD1000_61_A07;
uncultured marine group II/III euryarchaeote AD1000_65_C10	Archaea;Euryarchaeota;Unclassified;Unclassified;Unclassified;Unclassified;uncultured marine group II/III euryarchaeote AD1000_65_C10;
uncultured marine group II/III euryarchaeote AD1000_65_H04	Archaea;Euryarchaeota;Unclassified;Unclassified;Unclassified;Unclassified;uncultured marine group II/III euryarchaeote AD1000_65_H04;
uncultured marine group II/III euryarchaeote AD1000_66_B03	Archaea;Euryarchaeota;Unclassified;Unclassified;Unclassified;Unclassified;uncultured marine group II/III euryarchaeote AD1000_66_B03;
uncultured marine group II/III euryarchaeote AD1000_66_E09	Archaea;Euryarchaeota;Unclassified;Unclassified;Unclassified;Unclassified;uncultured marine group II/III euryarchaeote AD1000_66_E09;
uncultured marine group II/III euryarchaeote AD1000_68_A10	Archaea;Euryarchaeota;Unclassified;Unclassified;Unclassified;Unclassified;uncultured marine group II/III euryarchaeote AD1000_68_A10;
uncultured marine group II/III euryarchaeote AD1000_68_A11	Archaea;Euryarchaeota;Unclassified;Unclassified;Unclassified;Unclassified;uncultured marine group II/III euryarchaeote AD1000_68_A11;
uncultured marine group II/III euryarchaeote AD1000_69_E07	Archaea;Euryarchaeota;Unclassified;Unclassified;Unclassified;Unclassified;uncultured marine group II/III euryarchaeote AD1000_69_E07;
uncultured marine group II/III euryarchaeote AD1000_70_A02	Archaea;Euryarchaeota;Unclassified;Unclassified;Unclassified;Unclassified;uncultured marine group II/III euryarchaeote AD1000_70_A02;
uncultured marine group II/III euryarchaeote AD1000_70_A08	Archaea;Euryarchaeota;Unclassified;Unclassified;Unclassified;Unclassified;uncultured marine group II/III euryarchaeote AD1000_70_A08;
uncultured marine group II/III euryarchaeote AD1000_71_F10	Archaea;Euryarchaeota;Unclassified;Unclassified;Unclassified;Unclassified;uncultured marine group II/III euryarchaeote AD1000_71_F10;
uncultured marine group II/III euryarchaeote AD1000_72_D09	Archaea;Euryarchaeota;Unclassified;Unclassified;Unclassified;Unclassified;uncultured marine group II/III euryarchaeote AD1000_72_D09;
uncultured marine group II/III euryarchaeote AD1000_73_F05	Archaea;Euryarchaeota;Unclassified;Unclassified;Unclassified;Unclassified;uncultured marine group II/III euryarchaeote AD1000_73_F05;
uncultured marine group II/III euryarchaeote AD1000_74_G12	Archaea;Euryarchaeota;Unclassified;Unclassified;Unclassified;Unclassified;uncultured marine group II/III euryarchaeote AD1000_74_G12;
uncultured marine group II/III euryarchaeote AD1000_75_E05	Archaea;Euryarchaeota;Unclassified;Unclassified;Unclassified;Unclassified;uncultured marine group II/III euryarchaeote AD1000_75_E05;
uncultured marine group II/III euryarchaeote AD1000_76_E09	Archaea;Euryarchaeota;Unclassified;Unclassified;Unclassified;Unclassified;uncultured marine group II/III euryarchaeote AD1000_76_E09;
uncultured marine group II/III euryarchaeote AD1000_77_D05	Archaea;Euryarchaeota;Unclassified;Unclassified;Unclassified;Unclassified;uncultured marine group II/III euryarchaeote AD1000_77_D05;
uncultured marine group II/III euryarchaeote AD1000_78_C07	Archaea;Euryarchaeota;Unclassified;Unclassified;Unclassified;Unclassified;uncultured marine group II/III euryarchaeote AD1000_78_C07;
uncultured marine group II/III euryarchaeote AD1000_79_C02	Archaea;Euryarchaeota;Unclassified;Unclassified;Unclassified;Unclassified;uncultured marine group II/III euryarchaeote AD1000_79_C02;
uncultured marine group II/III euryarchaeote AD1000_80_C01	Archaea;Euryarchaeota;Unclassified;Unclassified;Unclassified;Unclassified;uncultured marine group II/III euryarchaeote AD1000_80_C01;
uncultured marine group II/III euryarchaeote AD1000_80_H11	Archaea;Euryarchaeota;Unclassified;Unclassified;Unclassified;Unclassified;uncultured marine group II/III euryarchaeote AD1000_80_H11;
uncultured marine group II/III euryarchaeote AD1000_85_G06	Archaea;Euryarchaeota;Unclassified;Unclassified;Unclassified;Unclassified;uncultured marine group II/III euryarchaeote AD1000_85_G06;
uncultured marine group II/III euryarchaeote AD1000_86_F07	Archaea;Euryarchaeota;Unclassified;Unclassified;Unclassified;Unclassified;uncultured marine group II/III euryarchaeote AD1000_86_F07;
uncultured marine group II/III euryarchaeote AD1000_87_A06	Archaea;Euryarchaeota;Unclassified;Unclassified;Unclassified;Unclassified;uncultured marine group II/III euryarchaeote AD1000_87_A06;
uncultured marine group II/III euryarchaeote AD1000_87_G01	Archaea;Euryarchaeota;Unclassified;Unclassified;Unclassified;Unclassified;uncultured marine group II/III euryarchaeote AD1000_87_G01;
uncultured marine group II/III euryarchaeote AD1000_87_H07	Archaea;Euryarchaeota;Unclassified;Unclassified;Unclassified;Unclassified;uncultured marine group II/III euryarchaeote AD1000_87_H07;
uncultured marine group II/III euryarchaeote AD1000_88_C03	Archaea;Euryarchaeota;Unclassified;Unclassified;Unclassified;Unclassified;uncultured marine group II/III euryarchaeote AD1000_88_C03;
uncultured marine group II/III euryarchaeote AD1000_88_D12	Archaea;Euryarchaeota;Unclassified;Unclassified;Unclassified;Unclassified;uncultured marine group II/III euryarchaeote AD1000_88_D12;
uncultured marine group II/III euryarchaeote AD1000_88_G11	Archaea;Euryarchaeota;Unclassified;Unclassified;Unclassified;Unclassified;uncultured marine group II/III euryarchaeote AD1000_88_G11;
uncultured marine group II/III euryarchaeote AD1000_88_H01	Archaea;Euryarchaeota;Unclassified;Unclassified;Unclassified;Unclassified;uncultured marine group II/III euryarchaeote AD1000_88_H01;
uncultured marine group II/III euryarchaeote AD1000_89_E12	Archaea;Euryarchaeota;Unclassified;Unclassified;Unclassified;Unclassified;uncultured marine group II/III euryarchaeote AD1000_89_E12;
uncultured marine group II/III euryarchaeote AD1000_92_A11	Archaea;Euryarchaeota;Unclassified;Unclassified;Unclassified;Unclassified;uncultured marine group II/III euryarchaeote AD1000_92_A11;
uncultured marine group II/III euryarchaeote AD1000_95_H05	Archaea;Euryarchaeota;Unclassified;Unclassified;Unclassified;Unclassified;uncultured marine group II/III euryarchaeote AD1000_95_H05;
uncultured marine group II/III euryarchaeote AD1000_95_H06	Archaea;Euryarchaeota;Unclassified;Unclassified;Unclassified;Unclassified;uncultured marine group II/III euryarchaeote AD1000_95_H06;
uncultured marine group II/III euryarchaeote AD1000_96_B04	Archaea;Euryarchaeota;Unclassified;Unclassified;Unclassified;Unclassified;uncultured marine group II/III euryarchaeote AD1000_96_B04;
uncultured marine group II/III euryarchaeote AD1000_96_E06	Archaea;Euryarchaeota;Unclassified;Unclassified;Unclassified;Unclassified;uncultured marine group II/III euryarchaeote AD1000_96_E06;
uncultured marine group II/III euryarchaeote AD1000_99_D12	Archaea;Euryarchaeota;Unclassified;Unclassified;Unclassified;Unclassified;uncultured marine group II/III euryarchaeote AD1000_99_D12;
uncultured marine group II/III euryarchaeote KM3_01_B07	Archaea;Euryarchaeota;Unclassified;Unclassified;Unclassified;Unclassified;uncultured marine group II/III euryarchaeote KM3_01_B07;
uncultured marine group II/III euryarchaeote KM3_01_B12	Archaea;Euryarchaeota;Unclassified;Unclassified;Unclassified;Unclassified;uncultured marine group II/III euryarchaeote KM3_01_B12;
uncultured marine group II/III euryarchaeote KM3_04_C05	Archaea;Euryarchaeota;Unclassified;Unclassified;Unclassified;Unclassified;uncultured marine group II/III euryarchaeote KM3_04_C05;
uncultured marine group II/III euryarchaeote KM3_04_D10	Archaea;Euryarchaeota;Unclassified;Unclassified;Unclassified;Unclassified;uncultured marine group II/III euryarchaeote KM3_04_D10;
uncultured marine group II/III euryarchaeote KM3_05_F04	Archaea;Euryarchaeota;Unclassified;Unclassified;Unclassified;Unclassified;uncultured marine group II/III euryarchaeote KM3_05_F04;
uncultured marine group II/III euryarchaeote KM3_05_H10	Archaea;Euryarchaeota;Unclassified;Unclassified;Unclassified;Unclassified;uncultured marine group II/III euryarchaeote KM3_05_H10;
uncultured marine group II/III euryarchaeote KM3_07_G11	Archaea;Euryarchaeota;Unclassified;Unclassified;Unclassified;Unclassified;uncultured marine group II/III euryarchaeote KM3_07_G11;
uncultured marine group II/III euryarchaeote KM3_100_D04	Archaea;Euryarchaeota;Unclassified;Unclassified;Unclassified;Unclassified;uncultured marine group II/III euryarchaeote KM3_100_D04;
uncultured marine group II/III euryarchaeote KM3_100_H05	Archaea;Euryarchaeota;Unclassified;Unclassified;Unclassified;Unclassified;uncultured marine group II/III euryarchaeote KM3_100_H05;
uncultured marine group II/III euryarchaeote KM3_101_E02	Archaea;Euryarchaeota;Unclassified;Unclassified;Unclassified;Unclassified;uncultured marine group II/III euryarchaeote KM3_101_E02;
uncultured marine group II/III euryarchaeote KM3_102_C05	Archaea;Euryarchaeota;Unclassified;Unclassified;Unclassified;Unclassified;uncultured marine group II/III euryarchaeote KM3_102_C05;
uncultured marine group II/III euryarchaeote KM3_102_D05	Archaea;Euryarchaeota;Unclassified;Unclassified;Unclassified;Unclassified;uncultured marine group II/III euryarchaeote KM3_102_D05;
uncultured marine group II/III euryarchaeote KM3_103_A07	Archaea;Euryarchaeota;Unclassified;Unclassified;Unclassified;Unclassified;uncultured marine group II/III euryarchaeote KM3_103_A07;
uncultured marine group II/III euryarchaeote KM3_105_E02	Archaea;Euryarchaeota;Unclassified;Unclassified;Unclassified;Unclassified;uncultured marine group II/III euryarchaeote KM3_105_E02;
uncultured marine group II/III euryarchaeote KM3_105_H04	Archaea;Euryarchaeota;Unclassified;Unclassified;Unclassified;Unclassified;uncultured marine group II/III euryarchaeote KM3_105_H04;
uncultured marine group II/III euryarchaeote KM3_109_A02	Archaea;Euryarchaeota;Unclassified;Unclassified;Unclassified;Unclassified;uncultured marine group II/III euryarchaeote KM3_109_A02;
uncultured marine group II/III euryarchaeote KM3_109_G01	Archaea;Euryarchaeota;Unclassified;Unclassified;Unclassified;Unclassified;uncultured marine group II/III euryarchaeote KM3_109_G01;
uncultured marine group II/III euryarchaeote KM3_110_E06	Archaea;Euryarchaeota;Unclassified;Unclassified;Unclassified;Unclassified;uncultured marine group II/III euryarchaeote KM3_110_E06;
uncultured marine group II/III euryarchaeote KM3_113_E08	Archaea;Euryarchaeota;Unclassified;Unclassified;Unclassified;Unclassified;uncultured marine group II/III euryarchaeote KM3_113_E08;
uncultured marine group II/III euryarchaeote KM3_115_A12	Archaea;Euryarchaeota;Unclassified;Unclassified;Unclassified;Unclassified;uncultured marine group II/III euryarchaeote KM3_115_A12;
uncultured marine group II/III euryarchaeote KM3_115_D04	Archaea;Euryarchaeota;Unclassified;Unclassified;Unclassified;Unclassified;uncultured marine group II/III euryarchaeote KM3_115_D04;
uncultured marine group II/III euryarchaeote KM3_127_D04	Archaea;Euryarchaeota;Unclassified;Unclassified;Unclassified;Unclassified;uncultured marine group II/III euryarchaeote KM3_127_D04;
uncultured marine group II/III euryarchaeote KM3_12_C02	Archaea;Euryarchaeota;Unclassified;Unclassified;Unclassified;Unclassified;uncultured marine group II/III euryarchaeote KM3_12_C02;
uncultured marine group II/III euryarchaeote KM3_12_E03	Archaea;Euryarchaeota;Unclassified;Unclassified;Unclassified;Unclassified;uncultured marine group II/III euryarchaeote KM3_12_E03;
uncultured marine group II/III euryarchaeote KM3_12_E09	Archaea;Euryarchaeota;Unclassified;Unclassified;Unclassified;Unclassified;uncultured marine group II/III euryarchaeote KM3_12_E09;
uncultured marine group II/III euryarchaeote KM3_12_H08	Archaea;Euryarchaeota;Unclassified;Unclassified;Unclassified;Unclassified;uncultured marine group II/III euryarchaeote KM3_12_H08;
uncultured marine group II/III euryarchaeote KM3_133_A04	Archaea;Euryarchaeota;Unclassified;Unclassified;Unclassified;Unclassified;uncultured marine group II/III euryarchaeote KM3_133_A04;
uncultured marine group II/III euryarchaeote KM3_133_F10	Archaea;Euryarchaeota;Unclassified;Unclassified;Unclassified;Unclassified;uncultured marine group II/III euryarchaeote KM3_133_F10;
uncultured marine group II/III euryarchaeote KM3_134_C10	Archaea;Euryarchaeota;Unclassified;Unclassified;Unclassified;Unclassified;uncultured marine group II/III euryarchaeote KM3_134_C10;
uncultured marine group II/III euryarchaeote KM3_135_H05	Archaea;Euryarchaeota;Unclassified;Unclassified;Unclassified;Unclassified;uncultured marine group II/III euryarchaeote KM3_135_H05;
uncultured marine group II/III euryarchaeote KM3_136_C10	Archaea;Euryarchaeota;Unclassified;Unclassified;Unclassified;Unclassified;uncultured marine group II/III euryarchaeote KM3_136_C10;
uncultured marine group II/III euryarchaeote KM3_137_F02	Archaea;Euryarchaeota;Unclassified;Unclassified;Unclassified;Unclassified;uncultured marine group II/III euryarchaeote KM3_137_F02;
uncultured marine group II/III euryarchaeote KM3_138_E07	Archaea;Euryarchaeota;Unclassified;Unclassified;Unclassified;Unclassified;uncultured marine group II/III euryarchaeote KM3_138_E07;
uncultured marine group II/III euryarchaeote KM3_13_C08	Archaea;Euryarchaeota;Unclassified;Unclassified;Unclassified;Unclassified;uncultured marine group II/III euryarchaeote KM3_13_C08;
uncultured marine group II/III euryarchaeote KM3_13_G01	Archaea;Euryarchaeota;Unclassified;Unclassified;Unclassified;Unclassified;uncultured marine group II/III euryarchaeote KM3_13_G01;
uncultured marine group II/III euryarchaeote KM3_141_C05	Archaea;Euryarchaeota;Unclassified;Unclassified;Unclassified;Unclassified;uncultured marine group II/III euryarchaeote KM3_141_C05;
uncultured marine group II/III euryarchaeote KM3_141_C12	Archaea;Euryarchaeota;Unclassified;Unclassified;Unclassified;Unclassified;uncultured marine group II/III euryarchaeote KM3_141_C12;
uncultured marine group II/III euryarchaeote KM3_141_E04	Archaea;Euryarchaeota;Unclassified;Unclassified;Unclassified;Unclassified;uncultured marine group II/III euryarchaeote KM3_141_E04;
uncultured marine group II/III euryarchaeote KM3_143_C03	Archaea;Euryarchaeota;Unclassified;Unclassified;Unclassified;Unclassified;uncultured marine group II/III euryarchaeote KM3_143_C03;
uncultured marine group II/III euryarchaeote KM3_144_H10	Archaea;Euryarchaeota;Unclassified;Unclassified;Unclassified;Unclassified;uncultured marine group II/III euryarchaeote KM3_144_H10;
uncultured marine group II/III euryarchaeote KM3_146_G03	Archaea;Euryarchaeota;Unclassified;Unclassified;Unclassified;Unclassified;uncultured marine group II/III euryarchaeote KM3_146_G03;
uncultured marine group II/III euryarchaeote KM3_147_B09	Archaea;Euryarchaeota;Unclassified;Unclassified;Unclassified;Unclassified;uncultured marine group II/III euryarchaeote KM3_147_B09;
uncultured marine group II/III euryarchaeote KM3_149_A03	Archaea;Euryarchaeota;Unclassified;Unclassified;Unclassified;Unclassified;uncultured marine group II/III euryarchaeote KM3_149_A03;
uncultured marine group II/III euryarchaeote KM3_149_G01	Archaea;Euryarchaeota;Unclassified;Unclassified;Unclassified;Unclassified;uncultured marine group II/III euryarchaeote KM3_149_G01;
uncultured marine group II/III euryarchaeote KM3_14_C07	Archaea;Euryarchaeota;Unclassified;Unclassified;Unclassified;Unclassified;uncultured marine group II/III euryarchaeote KM3_14_C07;
uncultured marine group II/III euryarchaeote KM3_14_E02	Archaea;Euryarchaeota;Unclassified;Unclassified;Unclassified;Unclassified;uncultured marine group II/III euryarchaeote KM3_14_E02;
uncultured marine group II/III euryarchaeote KM3_14_H03	Archaea;Euryarchaeota;Unclassified;Unclassified;Unclassified;Unclassified;uncultured marine group II/III euryarchaeote KM3_14_H03;
uncultured marine group II/III euryarchaeote KM3_150_B07	Archaea;Euryarchaeota;Unclassified;Unclassified;Unclassified;Unclassified;uncultured marine group II/III euryarchaeote KM3_150_B07;
uncultured marine group II/III euryarchaeote KM3_151_F02	Archaea;Euryarchaeota;Unclassified;Unclassified;Unclassified;Unclassified;uncultured marine group II/III euryarchaeote KM3_151_F02;
uncultured marine group II/III euryarchaeote KM3_152_E04	Archaea;Euryarchaeota;Unclassified;Unclassified;Unclassified;Unclassified;uncultured marine group II/III euryarchaeote KM3_152_E04;
uncultured marine group II/III euryarchaeote KM3_153_G11	Archaea;Euryarchaeota;Unclassified;Unclassified;Unclassified;Unclassified;uncultured marine group II/III euryarchaeote KM3_153_G11;
uncultured marine group II/III euryarchaeote KM3_155_E06	Archaea;Euryarchaeota;Unclassified;Unclassified;Unclassified;Unclassified;uncultured marine group II/III euryarchaeote KM3_155_E06;
uncultured marine group II/III euryarchaeote KM3_155_G07	Archaea;Euryarchaeota;Unclassified;Unclassified;Unclassified;Unclassified;uncultured marine group II/III euryarchaeote KM3_155_G07;
uncultured marine group II/III euryarchaeote KM3_156_A06	Archaea;Euryarchaeota;Unclassified;Unclassified;Unclassified;Unclassified;uncultured marine group II/III euryarchaeote KM3_156_A06;
uncultured marine group II/III euryarchaeote KM3_156_F12	Archaea;Euryarchaeota;Unclassified;Unclassified;Unclassified;Unclassified;uncultured marine group II/III euryarchaeote KM3_156_F12;
uncultured marine group II/III euryarchaeote KM3_157_B03	Archaea;Euryarchaeota;Unclassified;Unclassified;Unclassified;Unclassified;uncultured marine group II/III euryarchaeote KM3_157_B03;
uncultured marine group II/III euryarchaeote KM3_157_F03	Archaea;Euryarchaeota;Unclassified;Unclassified;Unclassified;Unclassified;uncultured marine group II/III euryarchaeote KM3_157_F03;
uncultured marine group II/III euryarchaeote KM3_157_F12	Archaea;Euryarchaeota;Unclassified;Unclassified;Unclassified;Unclassified;uncultured marine group II/III euryarchaeote KM3_157_F12;
uncultured marine group II/III euryarchaeote KM3_158_C07	Archaea;Euryarchaeota;Unclassified;Unclassified;Unclassified;Unclassified;uncultured marine group II/III euryarchaeote KM3_158_C07;
uncultured marine group II/III euryarchaeote KM3_158_G08	Archaea;Euryarchaeota;Unclassified;Unclassified;Unclassified;Unclassified;uncultured marine group II/III euryarchaeote KM3_158_G08;
uncultured marine group II/III euryarchaeote KM3_159_E01	Archaea;Euryarchaeota;Unclassified;Unclassified;Unclassified;Unclassified;uncultured marine group II/III euryarchaeote KM3_159_E01;
uncultured marine group II/III euryarchaeote KM3_159_H12	Archaea;Euryarchaeota;Unclassified;Unclassified;Unclassified;Unclassified;uncultured marine group II/III euryarchaeote KM3_159_H12;
uncultured marine group II/III euryarchaeote KM3_15_H06	Archaea;Euryarchaeota;Unclassified;Unclassified;Unclassified;Unclassified;uncultured marine group II/III euryarchaeote KM3_15_H06;
uncultured marine group II/III euryarchaeote KM3_160_F12	Archaea;Euryarchaeota;Unclassified;Unclassified;Unclassified;Unclassified;uncultured marine group II/III euryarchaeote KM3_160_F12;
uncultured marine group II/III euryarchaeote KM3_161_B06	Archaea;Euryarchaeota;Unclassified;Unclassified;Unclassified;Unclassified;uncultured marine group II/III euryarchaeote KM3_161_B06;
uncultured marine group II/III euryarchaeote KM3_161_E03	Archaea;Euryarchaeota;Unclassified;Unclassified;Unclassified;Unclassified;uncultured marine group II/III euryarchaeote KM3_161_E03;
uncultured marine group II/III euryarchaeote KM3_162_H08	Archaea;Euryarchaeota;Unclassified;Unclassified;Unclassified;Unclassified;uncultured marine group II/III euryarchaeote KM3_162_H08;
uncultured marine group II/III euryarchaeote KM3_164_F01	Archaea;Euryarchaeota;Unclassified;Unclassified;Unclassified;Unclassified;uncultured marine group II/III euryarchaeote KM3_164_F01;
uncultured marine group II/III euryarchaeote KM3_167_A05	Archaea;Euryarchaeota;Unclassified;Unclassified;Unclassified;Unclassified;uncultured marine group II/III euryarchaeote KM3_167_A05;
uncultured marine group II/III euryarchaeote KM3_168_D03	Archaea;Euryarchaeota;Unclassified;Unclassified;Unclassified;Unclassified;uncultured marine group II/III euryarchaeote KM3_168_D03;
uncultured marine group II/III euryarchaeote KM3_168_D07	Archaea;Euryarchaeota;Unclassified;Unclassified;Unclassified;Unclassified;uncultured marine group II/III euryarchaeote KM3_168_D07;
uncultured marine group II/III euryarchaeote KM3_169_C11	Archaea;Euryarchaeota;Unclassified;Unclassified;Unclassified;Unclassified;uncultured marine group II/III euryarchaeote KM3_169_C11;
uncultured marine group II/III euryarchaeote KM3_169_H09	Archaea;Euryarchaeota;Unclassified;Unclassified;Unclassified;Unclassified;uncultured marine group II/III euryarchaeote KM3_169_H09;
uncultured marine group II/III euryarchaeote KM3_16_D09	Archaea;Euryarchaeota;Unclassified;Unclassified;Unclassified;Unclassified;uncultured marine group II/III euryarchaeote KM3_16_D09;
uncultured marine group II/III euryarchaeote KM3_16_D12	Archaea;Euryarchaeota;Unclassified;Unclassified;Unclassified;Unclassified;uncultured marine group II/III euryarchaeote KM3_16_D12;
uncultured marine group II/III euryarchaeote KM3_170_G02	Archaea;Euryarchaeota;Unclassified;Unclassified;Unclassified;Unclassified;uncultured marine group II/III euryarchaeote KM3_170_G02;
uncultured marine group II/III euryarchaeote KM3_172_F11	Archaea;Euryarchaeota;Unclassified;Unclassified;Unclassified;Unclassified;uncultured marine group II/III euryarchaeote KM3_172_F11;
uncultured marine group II/III euryarchaeote KM3_173_A11	Archaea;Euryarchaeota;Unclassified;Unclassified;Unclassified;Unclassified;uncultured marine group II/III euryarchaeote KM3_173_A11;
uncultured marine group II/III euryarchaeote KM3_174_A11	Archaea;Euryarchaeota;Unclassified;Unclassified;Unclassified;Unclassified;uncultured marine group II/III euryarchaeote KM3_174_A11;
uncultured marine group II/III euryarchaeote KM3_174_G08	Archaea;Euryarchaeota;Unclassified;Unclassified;Unclassified;Unclassified;uncultured marine group II/III euryarchaeote KM3_174_G08;
uncultured marine group II/III euryarchaeote KM3_175_H12	Archaea;Euryarchaeota;Unclassified;Unclassified;Unclassified;Unclassified;uncultured marine group II/III euryarchaeote KM3_175_H12;
uncultured marine group II/III euryarchaeote KM3_176_D09	Archaea;Euryarchaeota;Unclassified;Unclassified;Unclassified;Unclassified;uncultured marine group II/III euryarchaeote KM3_176_D09;
uncultured marine group II/III euryarchaeote KM3_176_D12	Archaea;Euryarchaeota;Unclassified;Unclassified;Unclassified;Unclassified;uncultured marine group II/III euryarchaeote KM3_176_D12;
uncultured marine group II/III euryarchaeote KM3_177_A02	Archaea;Euryarchaeota;Unclassified;Unclassified;Unclassified;Unclassified;uncultured marine group II/III euryarchaeote KM3_177_A02;
uncultured marine group II/III euryarchaeote KM3_178_D06	Archaea;Euryarchaeota;Unclassified;Unclassified;Unclassified;Unclassified;uncultured marine group II/III euryarchaeote KM3_178_D06;
uncultured marine group II/III euryarchaeote KM3_17_G02	Archaea;Euryarchaeota;Unclassified;Unclassified;Unclassified;Unclassified;uncultured marine group II/III euryarchaeote KM3_17_G02;
uncultured marine group II/III euryarchaeote KM3_180_D08	Archaea;Euryarchaeota;Unclassified;Unclassified;Unclassified;Unclassified;uncultured marine group II/III euryarchaeote KM3_180_D08;
uncultured marine group II/III euryarchaeote KM3_181_A09	Archaea;Euryarchaeota;Unclassified;Unclassified;Unclassified;Unclassified;uncultured marine group II/III euryarchaeote KM3_181_A09;
uncultured marine group II/III euryarchaeote KM3_181_C06	Archaea;Euryarchaeota;Unclassified;Unclassified;Unclassified;Unclassified;uncultured marine group II/III euryarchaeote KM3_181_C06;
uncultured marine group II/III euryarchaeote KM3_181_H05	Archaea;Euryarchaeota;Unclassified;Unclassified;Unclassified;Unclassified;uncultured marine group II/III euryarchaeote KM3_181_H05;
uncultured marine group II/III euryarchaeote KM3_182_B06	Archaea;Euryarchaeota;Unclassified;Unclassified;Unclassified;Unclassified;uncultured marine group II/III euryarchaeote KM3_182_B06;
uncultured marine group II/III euryarchaeote KM3_183_H08	Archaea;Euryarchaeota;Unclassified;Unclassified;Unclassified;Unclassified;uncultured marine group II/III euryarchaeote KM3_183_H08;
uncultured marine group II/III euryarchaeote KM3_185_F04	Archaea;Euryarchaeota;Unclassified;Unclassified;Unclassified;Unclassified;uncultured marine group II/III euryarchaeote KM3_185_F04;
uncultured marine group II/III euryarchaeote KM3_185_F09	Archaea;Euryarchaeota;Unclassified;Unclassified;Unclassified;Unclassified;uncultured marine group II/III euryarchaeote KM3_185_F09;
uncultured marine group II/III euryarchaeote KM3_187_C07	Archaea;Euryarchaeota;Unclassified;Unclassified;Unclassified;Unclassified;uncultured marine group II/III euryarchaeote KM3_187_C07;
uncultured marine group II/III euryarchaeote KM3_187_D06	Archaea;Euryarchaeota;Unclassified;Unclassified;Unclassified;Unclassified;uncultured marine group II/III euryarchaeote KM3_187_D06;
uncultured marine group II/III euryarchaeote KM3_189_C01	Archaea;Euryarchaeota;Unclassified;Unclassified;Unclassified;Unclassified;uncultured marine group II/III euryarchaeote KM3_189_C01;
uncultured marine group II/III euryarchaeote KM3_18_A05	Archaea;Euryarchaeota;Unclassified;Unclassified;Unclassified;Unclassified;uncultured marine group II/III euryarchaeote KM3_18_A05;
uncultured marine group II/III euryarchaeote KM3_18_D06	Archaea;Euryarchaeota;Unclassified;Unclassified;Unclassified;Unclassified;uncultured marine group II/III euryarchaeote KM3_18_D06;
uncultured marine group II/III euryarchaeote KM3_190_A02	Archaea;Euryarchaeota;Unclassified;Unclassified;Unclassified;Unclassified;uncultured marine group II/III euryarchaeote KM3_190_A02;
uncultured marine group II/III euryarchaeote KM3_190_A04	Archaea;Euryarchaeota;Unclassified;Unclassified;Unclassified;Unclassified;uncultured marine group II/III euryarchaeote KM3_190_A04;
uncultured marine group II/III euryarchaeote KM3_192_B10	Archaea;Euryarchaeota;Unclassified;Unclassified;Unclassified;Unclassified;uncultured marine group II/III euryarchaeote KM3_192_B10;
uncultured marine group II/III euryarchaeote KM3_192_D09	Archaea;Euryarchaeota;Unclassified;Unclassified;Unclassified;Unclassified;uncultured marine group II/III euryarchaeote KM3_192_D09;
uncultured marine group II/III euryarchaeote KM3_193_D07	Archaea;Euryarchaeota;Unclassified;Unclassified;Unclassified;Unclassified;uncultured marine group II/III euryarchaeote KM3_193_D07;
uncultured marine group II/III euryarchaeote KM3_194_F01	Archaea;Euryarchaeota;Unclassified;Unclassified;Unclassified;Unclassified;uncultured marine group II/III euryarchaeote KM3_194_F01;
uncultured marine group II/III euryarchaeote KM3_195_B08	Archaea;Euryarchaeota;Unclassified;Unclassified;Unclassified;Unclassified;uncultured marine group II/III euryarchaeote KM3_195_B08;
uncultured marine group II/III euryarchaeote KM3_196_E05	Archaea;Euryarchaeota;Unclassified;Unclassified;Unclassified;Unclassified;uncultured marine group II/III euryarchaeote KM3_196_E05;
uncultured marine group II/III euryarchaeote KM3_198_E02	Archaea;Euryarchaeota;Unclassified;Unclassified;Unclassified;Unclassified;uncultured marine group II/III euryarchaeote KM3_198_E02;
uncultured marine group II/III euryarchaeote KM3_200_B09	Archaea;Euryarchaeota;Unclassified;Unclassified;Unclassified;Unclassified;uncultured marine group II/III euryarchaeote KM3_200_B09;
uncultured marine group II/III euryarchaeote KM3_200_B10	Archaea;Euryarchaeota;Unclassified;Unclassified;Unclassified;Unclassified;uncultured marine group II/III euryarchaeote KM3_200_B10;
uncultured marine group II/III euryarchaeote KM3_200_E08	Archaea;Euryarchaeota;Unclassified;Unclassified;Unclassified;Unclassified;uncultured marine group II/III euryarchaeote KM3_200_E08;
uncultured marine group II/III euryarchaeote KM3_202_G05	Archaea;Euryarchaeota;Unclassified;Unclassified;Unclassified;Unclassified;uncultured marine group II/III euryarchaeote KM3_202_G05;
uncultured marine group II/III euryarchaeote KM3_202_G07	Archaea;Euryarchaeota;Unclassified;Unclassified;Unclassified;Unclassified;uncultured marine group II/III euryarchaeote KM3_202_G07;
uncultured marine group II/III euryarchaeote KM3_202_H06	Archaea;Euryarchaeota;Unclassified;Unclassified;Unclassified;Unclassified;uncultured marine group II/III euryarchaeote KM3_202_H06;
uncultured marine group II/III euryarchaeote KM3_203_B10	Archaea;Euryarchaeota;Unclassified;Unclassified;Unclassified;Unclassified;uncultured marine group II/III euryarchaeote KM3_203_B10;
uncultured marine group II/III euryarchaeote KM3_205_C10	Archaea;Euryarchaeota;Unclassified;Unclassified;Unclassified;Unclassified;uncultured marine group II/III euryarchaeote KM3_205_C10;
uncultured marine group II/III euryarchaeote KM3_205_F07	Archaea;Euryarchaeota;Unclassified;Unclassified;Unclassified;Unclassified;uncultured marine group II/III euryarchaeote KM3_205_F07;
uncultured marine group II/III euryarchaeote KM3_22_E05	Archaea;Euryarchaeota;Unclassified;Unclassified;Unclassified;Unclassified;uncultured marine group II/III euryarchaeote KM3_22_E05;
uncultured marine group II/III euryarchaeote KM3_26_H05	Archaea;Euryarchaeota;Unclassified;Unclassified;Unclassified;Unclassified;uncultured marine group II/III euryarchaeote KM3_26_H05;
uncultured marine group II/III euryarchaeote KM3_27_D07	Archaea;Euryarchaeota;Unclassified;Unclassified;Unclassified;Unclassified;uncultured marine group II/III euryarchaeote KM3_27_D07;
uncultured marine group II/III euryarchaeote KM3_27_E07	Archaea;Euryarchaeota;Unclassified;Unclassified;Unclassified;Unclassified;uncultured marine group II/III euryarchaeote KM3_27_E07;
uncultured marine group II/III euryarchaeote KM3_28_D12	Archaea;Euryarchaeota;Unclassified;Unclassified;Unclassified;Unclassified;uncultured marine group II/III euryarchaeote KM3_28_D12;
uncultured marine group II/III euryarchaeote KM3_31_G09	Archaea;Euryarchaeota;Unclassified;Unclassified;Unclassified;Unclassified;uncultured marine group II/III euryarchaeote KM3_31_G09;
uncultured marine group II/III euryarchaeote KM3_31_G10	Archaea;Euryarchaeota;Unclassified;Unclassified;Unclassified;Unclassified;uncultured marine group II/III euryarchaeote KM3_31_G10;
uncultured marine group II/III euryarchaeote KM3_33_F08	Archaea;Euryarchaeota;Unclassified;Unclassified;Unclassified;Unclassified;uncultured marine group II/III euryarchaeote KM3_33_F08;
uncultured marine group II/III euryarchaeote KM3_33_H04	Archaea;Euryarchaeota;Unclassified;Unclassified;Unclassified;Unclassified;uncultured marine group II/III euryarchaeote KM3_33_H04;
uncultured marine group II/III euryarchaeote KM3_35_G08	Archaea;Euryarchaeota;Unclassified;Unclassified;Unclassified;Unclassified;uncultured marine group II/III euryarchaeote KM3_35_G08;
uncultured marine group II/III euryarchaeote KM3_36_F10	Archaea;Euryarchaeota;Unclassified;Unclassified;Unclassified;Unclassified;uncultured marine group II/III euryarchaeote KM3_36_F10;
uncultured marine group II/III euryarchaeote KM3_36_G12	Archaea;Euryarchaeota;Unclassified;Unclassified;Unclassified;Unclassified;uncultured marine group II/III euryarchaeote KM3_36_G12;
uncultured marine group II/III euryarchaeote KM3_37_C11	Archaea;Euryarchaeota;Unclassified;Unclassified;Unclassified;Unclassified;uncultured marine group II/III euryarchaeote KM3_37_C11;
uncultured marine group II/III euryarchaeote KM3_37_G11	Archaea;Euryarchaeota;Unclassified;Unclassified;Unclassified;Unclassified;uncultured marine group II/III euryarchaeote KM3_37_G11;
uncultured marine group II/III euryarchaeote KM3_41_F08	Archaea;Euryarchaeota;Unclassified;Unclassified;Unclassified;Unclassified;uncultured marine group II/III euryarchaeote KM3_41_F08;
uncultured marine group II/III euryarchaeote KM3_44_G05	Archaea;Euryarchaeota;Unclassified;Unclassified;Unclassified;Unclassified;uncultured marine group II/III euryarchaeote KM3_44_G05;
uncultured marine group II/III euryarchaeote KM3_46_H05	Archaea;Euryarchaeota;Unclassified;Unclassified;Unclassified;Unclassified;uncultured marine group II/III euryarchaeote KM3_46_H05;
uncultured marine group II/III euryarchaeote KM3_47_D05	Archaea;Euryarchaeota;Unclassified;Unclassified;Unclassified;Unclassified;uncultured marine group II/III euryarchaeote KM3_47_D05;
uncultured marine group II/III euryarchaeote KM3_47_F08	Archaea;Euryarchaeota;Unclassified;Unclassified;Unclassified;Unclassified;uncultured marine group II/III euryarchaeote KM3_47_F08;
uncultured marine group II/III euryarchaeote KM3_51_E06	Archaea;Euryarchaeota;Unclassified;Unclassified;Unclassified;Unclassified;uncultured marine group II/III euryarchaeote KM3_51_E06;
uncultured marine group II/III euryarchaeote KM3_52_A01	Archaea;Euryarchaeota;Unclassified;Unclassified;Unclassified;Unclassified;uncultured marine group II/III euryarchaeote KM3_52_A01;
uncultured marine group II/III euryarchaeote KM3_53_G07	Archaea;Euryarchaeota;Unclassified;Unclassified;Unclassified;Unclassified;uncultured marine group II/III euryarchaeote KM3_53_G07;
uncultured marine group II/III euryarchaeote KM3_54_D07	Archaea;Euryarchaeota;Unclassified;Unclassified;Unclassified;Unclassified;uncultured marine group II/III euryarchaeote KM3_54_D07;
uncultured marine group II/III euryarchaeote KM3_54_F07	Archaea;Euryarchaeota;Unclassified;Unclassified;Unclassified;Unclassified;uncultured marine group II/III euryarchaeote KM3_54_F07;
uncultured marine group II/III euryarchaeote KM3_57_A03	Archaea;Euryarchaeota;Unclassified;Unclassified;Unclassified;Unclassified;uncultured marine group II/III euryarchaeote KM3_57_A03;
uncultured marine group II/III euryarchaeote KM3_57_B04	Archaea;Euryarchaeota;Unclassified;Unclassified;Unclassified;Unclassified;uncultured marine group II/III euryarchaeote KM3_57_B04;
uncultured marine group II/III euryarchaeote KM3_57_F03	Archaea;Euryarchaeota;Unclassified;Unclassified;Unclassified;Unclassified;uncultured marine group II/III euryarchaeote KM3_57_F03;
uncultured marine group II/III euryarchaeote KM3_57_F04	Archaea;Euryarchaeota;Unclassified;Unclassified;Unclassified;Unclassified;uncultured marine group II/III euryarchaeote KM3_57_F04;
uncultured marine group II/III euryarchaeote KM3_59_C08	Archaea;Euryarchaeota;Unclassified;Unclassified;Unclassified;Unclassified;uncultured marine group II/III euryarchaeote KM3_59_C08;
uncultured marine group II/III euryarchaeote KM3_60_A09	Archaea;Euryarchaeota;Unclassified;Unclassified;Unclassified;Unclassified;uncultured marine group II/III euryarchaeote KM3_60_A09;
uncultured marine group II/III euryarchaeote KM3_60_A11	Archaea;Euryarchaeota;Unclassified;Unclassified;Unclassified;Unclassified;uncultured marine group II/III euryarchaeote KM3_60_A11;
uncultured marine group II/III euryarchaeote KM3_60_H01	Archaea;Euryarchaeota;Unclassified;Unclassified;Unclassified;Unclassified;uncultured marine group II/III euryarchaeote KM3_60_H01;
uncultured marine group II/III euryarchaeote KM3_61_H04	Archaea;Euryarchaeota;Unclassified;Unclassified;Unclassified;Unclassified;uncultured marine group II/III euryarchaeote KM3_61_H04;
uncultured marine group II/III euryarchaeote KM3_62_D04	Archaea;Euryarchaeota;Unclassified;Unclassified;Unclassified;Unclassified;uncultured marine group II/III euryarchaeote KM3_62_D04;
uncultured marine group II/III euryarchaeote KM3_63_B12	Archaea;Euryarchaeota;Unclassified;Unclassified;Unclassified;Unclassified;uncultured marine group II/III euryarchaeote KM3_63_B12;
uncultured marine group II/III euryarchaeote KM3_63_C06	Archaea;Euryarchaeota;Unclassified;Unclassified;Unclassified;Unclassified;uncultured marine group II/III euryarchaeote KM3_63_C06;
uncultured marine group II/III euryarchaeote KM3_63_C07	Archaea;Euryarchaeota;Unclassified;Unclassified;Unclassified;Unclassified;uncultured marine group II/III euryarchaeote KM3_63_C07;
uncultured marine group II/III euryarchaeote KM3_63_E12	Archaea;Euryarchaeota;Unclassified;Unclassified;Unclassified;Unclassified;uncultured marine group II/III euryarchaeote KM3_63_E12;
uncultured marine group II/III euryarchaeote KM3_63_F10	Archaea;Euryarchaeota;Unclassified;Unclassified;Unclassified;Unclassified;uncultured marine group II/III euryarchaeote KM3_63_F10;
uncultured marine group II/III euryarchaeote KM3_64_C08	Archaea;Euryarchaeota;Unclassified;Unclassified;Unclassified;Unclassified;uncultured marine group II/III euryarchaeote KM3_64_C08;
uncultured marine group II/III euryarchaeote KM3_66_C05	Archaea;Euryarchaeota;Unclassified;Unclassified;Unclassified;Unclassified;uncultured marine group II/III euryarchaeote KM3_66_C05;
uncultured marine group II/III euryarchaeote KM3_66_F08	Archaea;Euryarchaeota;Unclassified;Unclassified;Unclassified;Unclassified;uncultured marine group II/III euryarchaeote KM3_66_F08;
uncultured marine group II/III euryarchaeote KM3_67_D09	Archaea;Euryarchaeota;Unclassified;Unclassified;Unclassified;Unclassified;uncultured marine group II/III euryarchaeote KM3_67_D09;
uncultured marine group II/III euryarchaeote KM3_67_G08	Archaea;Euryarchaeota;Unclassified;Unclassified;Unclassified;Unclassified;uncultured marine group II/III euryarchaeote KM3_67_G08;
uncultured marine group II/III euryarchaeote KM3_67_H09	Archaea;Euryarchaeota;Unclassified;Unclassified;Unclassified;Unclassified;uncultured marine group II/III euryarchaeote KM3_67_H09;
uncultured marine group II/III euryarchaeote KM3_69_A05	Archaea;Euryarchaeota;Unclassified;Unclassified;Unclassified;Unclassified;uncultured marine group II/III euryarchaeote KM3_69_A05;
uncultured marine group II/III euryarchaeote KM3_69_D10	Archaea;Euryarchaeota;Unclassified;Unclassified;Unclassified;Unclassified;uncultured marine group II/III euryarchaeote KM3_69_D10;
uncultured marine group II/III euryarchaeote KM3_69_F11	Archaea;Euryarchaeota;Unclassified;Unclassified;Unclassified;Unclassified;uncultured marine group II/III euryarchaeote KM3_69_F11;
uncultured marine group II/III euryarchaeote KM3_69_G09	Archaea;Euryarchaeota;Unclassified;Unclassified;Unclassified;Unclassified;uncultured marine group II/III euryarchaeote KM3_69_G09;
uncultured marine group II/III euryarchaeote KM3_69_H04	Archaea;Euryarchaeota;Unclassified;Unclassified;Unclassified;Unclassified;uncultured marine group II/III euryarchaeote KM3_69_H04;
uncultured marine group II/III euryarchaeote KM3_71_C12	Archaea;Euryarchaeota;Unclassified;Unclassified;Unclassified;Unclassified;uncultured marine group II/III euryarchaeote KM3_71_C12;
uncultured marine group II/III euryarchaeote KM3_71_E02	Archaea;Euryarchaeota;Unclassified;Unclassified;Unclassified;Unclassified;uncultured marine group II/III euryarchaeote KM3_71_E02;
uncultured marine group II/III euryarchaeote KM3_71_G06	Archaea;Euryarchaeota;Unclassified;Unclassified;Unclassified;Unclassified;uncultured marine group II/III euryarchaeote KM3_71_G06;
uncultured marine group II/III euryarchaeote KM3_72_A06	Archaea;Euryarchaeota;Unclassified;Unclassified;Unclassified;Unclassified;uncultured marine group II/III euryarchaeote KM3_72_A06;
uncultured marine group II/III euryarchaeote KM3_72_B09	Archaea;Euryarchaeota;Unclassified;Unclassified;Unclassified;Unclassified;uncultured marine group II/III euryarchaeote KM3_72_B09;
uncultured marine group II/III euryarchaeote KM3_72_E02	Archaea;Euryarchaeota;Unclassified;Unclassified;Unclassified;Unclassified;uncultured marine group II/III euryarchaeote KM3_72_E02;
uncultured marine group II/III euryarchaeote KM3_72_H01	Archaea;Euryarchaeota;Unclassified;Unclassified;Unclassified;Unclassified;uncultured marine group II/III euryarchaeote KM3_72_H01;
uncultured marine group II/III euryarchaeote KM3_74_A11	Archaea;Euryarchaeota;Unclassified;Unclassified;Unclassified;Unclassified;uncultured marine group II/III euryarchaeote KM3_74_A11;
uncultured marine group II/III euryarchaeote KM3_74_C08	Archaea;Euryarchaeota;Unclassified;Unclassified;Unclassified;Unclassified;uncultured marine group II/III euryarchaeote KM3_74_C08;
uncultured marine group II/III euryarchaeote KM3_74_G02	Archaea;Euryarchaeota;Unclassified;Unclassified;Unclassified;Unclassified;uncultured marine group II/III euryarchaeote KM3_74_G02;
uncultured marine group II/III euryarchaeote KM3_75_E04	Archaea;Euryarchaeota;Unclassified;Unclassified;Unclassified;Unclassified;uncultured marine group II/III euryarchaeote KM3_75_E04;
uncultured marine group II/III euryarchaeote KM3_75_F08	Archaea;Euryarchaeota;Unclassified;Unclassified;Unclassified;Unclassified;uncultured marine group II/III euryarchaeote KM3_75_F08;
uncultured marine group II/III euryarchaeote KM3_76_C12	Archaea;Euryarchaeota;Unclassified;Unclassified;Unclassified;Unclassified;uncultured marine group II/III euryarchaeote KM3_76_C12;
uncultured marine group II/III euryarchaeote KM3_77_B08	Archaea;Euryarchaeota;Unclassified;Unclassified;Unclassified;Unclassified;uncultured marine group II/III euryarchaeote KM3_77_B08;
uncultured marine group II/III euryarchaeote KM3_77_D02	Archaea;Euryarchaeota;Unclassified;Unclassified;Unclassified;Unclassified;uncultured marine group II/III euryarchaeote KM3_77_D02;
uncultured marine group II/III euryarchaeote KM3_77_F03	Archaea;Euryarchaeota;Unclassified;Unclassified;Unclassified;Unclassified;uncultured marine group II/III euryarchaeote KM3_77_F03;
uncultured marine group II/III euryarchaeote KM3_79_A05	Archaea;Euryarchaeota;Unclassified;Unclassified;Unclassified;Unclassified;uncultured marine group II/III euryarchaeote KM3_79_A05;
uncultured marine group II/III euryarchaeote KM3_80_G12	Archaea;Euryarchaeota;Unclassified;Unclassified;Unclassified;Unclassified;uncultured marine group II/III euryarchaeote KM3_80_G12;
uncultured marine group II/III euryarchaeote KM3_82_B10	Archaea;Euryarchaeota;Unclassified;Unclassified;Unclassified;Unclassified;uncultured marine group II/III euryarchaeote KM3_82_B10;
uncultured marine group II/III euryarchaeote KM3_82_C12	Archaea;Euryarchaeota;Unclassified;Unclassified;Unclassified;Unclassified;uncultured marine group II/III euryarchaeote KM3_82_C12;
uncultured marine group II/III euryarchaeote KM3_83_B05	Archaea;Euryarchaeota;Unclassified;Unclassified;Unclassified;Unclassified;uncultured marine group II/III euryarchaeote KM3_83_B05;
uncultured marine group II/III euryarchaeote KM3_83_D04	Archaea;Euryarchaeota;Unclassified;Unclassified;Unclassified;Unclassified;uncultured marine group II/III euryarchaeote KM3_83_D04;
uncultured marine group II/III euryarchaeote KM3_83_G03	Archaea;Euryarchaeota;Unclassified;Unclassified;Unclassified;Unclassified;uncultured marine group II/III euryarchaeote KM3_83_G03;
uncultured marine group II/III euryarchaeote KM3_84_D03	Archaea;Euryarchaeota;Unclassified;Unclassified;Unclassified;Unclassified;uncultured marine group II/III euryarchaeote KM3_84_D03;
uncultured marine group II/III euryarchaeote KM3_85_A08	Archaea;Euryarchaeota;Unclassified;Unclassified;Unclassified;Unclassified;uncultured marine group II/III euryarchaeote KM3_85_A08;
uncultured marine group II/III euryarchaeote KM3_85_C06	Archaea;Euryarchaeota;Unclassified;Unclassified;Unclassified;Unclassified;uncultured marine group II/III euryarchaeote KM3_85_C06;
uncultured marine group II/III euryarchaeote KM3_85_D04	Archaea;Euryarchaeota;Unclassified;Unclassified;Unclassified;Unclassified;uncultured marine group II/III euryarchaeote KM3_85_D04;
uncultured marine group II/III euryarchaeote KM3_85_D06	Archaea;Euryarchaeota;Unclassified;Unclassified;Unclassified;Unclassified;uncultured marine group II/III euryarchaeote KM3_85_D06;
uncultured marine group II/III euryarchaeote KM3_86_F07	Archaea;Euryarchaeota;Unclassified;Unclassified;Unclassified;Unclassified;uncultured marine group II/III euryarchaeote KM3_86_F07;
uncultured marine group II/III euryarchaeote KM3_87_B04	Archaea;Euryarchaeota;Unclassified;Unclassified;Unclassified;Unclassified;uncultured marine group II/III euryarchaeote KM3_87_B04;
uncultured marine group II/III euryarchaeote KM3_87_C01	Archaea;Euryarchaeota;Unclassified;Unclassified;Unclassified;Unclassified;uncultured marine group II/III euryarchaeote KM3_87_C01;
uncultured marine group II/III euryarchaeote KM3_87_F04	Archaea;Euryarchaeota;Unclassified;Unclassified;Unclassified;Unclassified;uncultured marine group II/III euryarchaeote KM3_87_F04;
uncultured marine group II/III euryarchaeote KM3_87_G01	Archaea;Euryarchaeota;Unclassified;Unclassified;Unclassified;Unclassified;uncultured marine group II/III euryarchaeote KM3_87_G01;
uncultured marine group II/III euryarchaeote KM3_87_G11	Archaea;Euryarchaeota;Unclassified;Unclassified;Unclassified;Unclassified;uncultured marine group II/III euryarchaeote KM3_87_G11;
uncultured marine group II/III euryarchaeote KM3_88_D11	Archaea;Euryarchaeota;Unclassified;Unclassified;Unclassified;Unclassified;uncultured marine group II/III euryarchaeote KM3_88_D11;
uncultured marine group II/III euryarchaeote KM3_88_E02	Archaea;Euryarchaeota;Unclassified;Unclassified;Unclassified;Unclassified;uncultured marine group II/III euryarchaeote KM3_88_E02;
uncultured marine group II/III euryarchaeote KM3_88_H06	Archaea;Euryarchaeota;Unclassified;Unclassified;Unclassified;Unclassified;uncultured marine group II/III euryarchaeote KM3_88_H06;
uncultured marine group II/III euryarchaeote KM3_89_E01	Archaea;Euryarchaeota;Unclassified;Unclassified;Unclassified;Unclassified;uncultured marine group II/III euryarchaeote KM3_89_E01;
uncultured marine group II/III euryarchaeote KM3_91_A10	Archaea;Euryarchaeota;Unclassified;Unclassified;Unclassified;Unclassified;uncultured marine group II/III euryarchaeote KM3_91_A10;
uncultured marine group II/III euryarchaeote KM3_91_D09	Archaea;Euryarchaeota;Unclassified;Unclassified;Unclassified;Unclassified;uncultured marine group II/III euryarchaeote KM3_91_D09;
uncultured marine group II/III euryarchaeote KM3_92_B07	Archaea;Euryarchaeota;Unclassified;Unclassified;Unclassified;Unclassified;uncultured marine group II/III euryarchaeote KM3_92_B07;
uncultured marine group II/III euryarchaeote KM3_92_D11	Archaea;Euryarchaeota;Unclassified;Unclassified;Unclassified;Unclassified;uncultured marine group II/III euryarchaeote KM3_92_D11;
uncultured marine group II/III euryarchaeote KM3_94_C01	Archaea;Euryarchaeota;Unclassified;Unclassified;Unclassified;Unclassified;uncultured marine group II/III euryarchaeote KM3_94_C01;
uncultured marine group II/III euryarchaeote KM3_98_B01	Archaea;Euryarchaeota;Unclassified;Unclassified;Unclassified;Unclassified;uncultured marine group II/III euryarchaeote KM3_98_B01;
uncultured marine group II/III euryarchaeote KM3_98_D07	Archaea;Euryarchaeota;Unclassified;Unclassified;Unclassified;Unclassified;uncultured marine group II/III euryarchaeote KM3_98_D07;
uncultured marine group II/III euryarchaeote KM3_98_F04	Archaea;Euryarchaeota;Unclassified;Unclassified;Unclassified;Unclassified;uncultured marine group II/III euryarchaeote KM3_98_F04;
uncultured marine group II/III euryarchaeote KM3_99_A09	Archaea;Euryarchaeota;Unclassified;Unclassified;Unclassified;Unclassified;uncultured marine group II/III euryarchaeote KM3_99_A09;
uncultured marine group II/III euryarchaeote SAT1000_02_F02	Archaea;Euryarchaeota;Unclassified;Unclassified;Unclassified;Unclassified;uncultured marine group II/III euryarchaeote SAT1000_02_F02;
uncultured marine group II/III euryarchaeote SAT1000_05_B04	Archaea;Euryarchaeota;Unclassified;Unclassified;Unclassified;Unclassified;uncultured marine group II/III euryarchaeote SAT1000_05_B04;
uncultured marine group II/III euryarchaeote SAT1000_06_E06	Archaea;Euryarchaeota;Unclassified;Unclassified;Unclassified;Unclassified;uncultured marine group II/III euryarchaeote SAT1000_06_E06;
uncultured marine group II/III euryarchaeote SAT1000_07_H02	Archaea;Euryarchaeota;Unclassified;Unclassified;Unclassified;Unclassified;uncultured marine group II/III euryarchaeote SAT1000_07_H02;
uncultured marine group II/III euryarchaeote SAT1000_07_H11	Archaea;Euryarchaeota;Unclassified;Unclassified;Unclassified;Unclassified;uncultured marine group II/III euryarchaeote SAT1000_07_H11;
uncultured marine group II/III euryarchaeote SAT1000_09_G02	Archaea;Euryarchaeota;Unclassified;Unclassified;Unclassified;Unclassified;uncultured marine group II/III euryarchaeote SAT1000_09_G02;
uncultured marine group II/III euryarchaeote SAT1000_14_B08	Archaea;Euryarchaeota;Unclassified;Unclassified;Unclassified;Unclassified;uncultured marine group II/III euryarchaeote SAT1000_14_B08;
uncultured marine group II/III euryarchaeote SAT1000_15_D12	Archaea;Euryarchaeota;Unclassified;Unclassified;Unclassified;Unclassified;uncultured marine group II/III euryarchaeote SAT1000_15_D12;
uncultured marine group II/III euryarchaeote SAT1000_17_H07	Archaea;Euryarchaeota;Unclassified;Unclassified;Unclassified;Unclassified;uncultured marine group II/III euryarchaeote SAT1000_17_H07;
uncultured marine group II/III euryarchaeote SAT1000_18_B12	Archaea;Euryarchaeota;Unclassified;Unclassified;Unclassified;Unclassified;uncultured marine group II/III euryarchaeote SAT1000_18_B12;
uncultured marine group II/III euryarchaeote SAT1000_18_C09	Archaea;Euryarchaeota;Unclassified;Unclassified;Unclassified;Unclassified;uncultured marine group II/III euryarchaeote SAT1000_18_C09;
uncultured marine group II/III euryarchaeote SAT1000_18_E10	Archaea;Euryarchaeota;Unclassified;Unclassified;Unclassified;Unclassified;uncultured marine group II/III euryarchaeote SAT1000_18_E10;
uncultured marine group II/III euryarchaeote SAT1000_19_E11	Archaea;Euryarchaeota;Unclassified;Unclassified;Unclassified;Unclassified;uncultured marine group II/III euryarchaeote SAT1000_19_E11;
uncultured marine group II/III euryarchaeote SAT1000_22_C09	Archaea;Euryarchaeota;Unclassified;Unclassified;Unclassified;Unclassified;uncultured marine group II/III euryarchaeote SAT1000_22_C09;
uncultured marine group II/III euryarchaeote SAT1000_23_B11	Archaea;Euryarchaeota;Unclassified;Unclassified;Unclassified;Unclassified;uncultured marine group II/III euryarchaeote SAT1000_23_B11;
uncultured marine group II/III euryarchaeote SAT1000_24_G08	Archaea;Euryarchaeota;Unclassified;Unclassified;Unclassified;Unclassified;uncultured marine group II/III euryarchaeote SAT1000_24_G08;
uncultured marine group II/III euryarchaeote SAT1000_26_H09	Archaea;Euryarchaeota;Unclassified;Unclassified;Unclassified;Unclassified;uncultured marine group II/III euryarchaeote SAT1000_26_H09;
uncultured marine group II/III euryarchaeote SAT1000_27_D07	Archaea;Euryarchaeota;Unclassified;Unclassified;Unclassified;Unclassified;uncultured marine group II/III euryarchaeote SAT1000_27_D07;
uncultured marine group II/III euryarchaeote SAT1000_29_E11	Archaea;Euryarchaeota;Unclassified;Unclassified;Unclassified;Unclassified;uncultured marine group II/III euryarchaeote SAT1000_29_E11;
uncultured marine group II/III euryarchaeote SAT1000_32_C10	Archaea;Euryarchaeota;Unclassified;Unclassified;Unclassified;Unclassified;uncultured marine group II/III euryarchaeote SAT1000_32_C10;
uncultured marine group II/III euryarchaeote SAT1000_33_B09	Archaea;Euryarchaeota;Unclassified;Unclassified;Unclassified;Unclassified;uncultured marine group II/III euryarchaeote SAT1000_33_B09;
uncultured marine group II/III euryarchaeote SAT1000_33_E05	Archaea;Euryarchaeota;Unclassified;Unclassified;Unclassified;Unclassified;uncultured marine group II/III euryarchaeote SAT1000_33_E05;
uncultured marine group II/III euryarchaeote SAT1000_34_C08	Archaea;Euryarchaeota;Unclassified;Unclassified;Unclassified;Unclassified;uncultured marine group II/III euryarchaeote SAT1000_34_C08;
uncultured marine group II/III euryarchaeote SAT1000_34_E04	Archaea;Euryarchaeota;Unclassified;Unclassified;Unclassified;Unclassified;uncultured marine group II/III euryarchaeote SAT1000_34_E04;
uncultured marine group II/III euryarchaeote SAT1000_36_D10	Archaea;Euryarchaeota;Unclassified;Unclassified;Unclassified;Unclassified;uncultured marine group II/III euryarchaeote SAT1000_36_D10;
uncultured marine group II/III euryarchaeote SAT1000_38_B01	Archaea;Euryarchaeota;Unclassified;Unclassified;Unclassified;Unclassified;uncultured marine group II/III euryarchaeote SAT1000_38_B01;
uncultured marine group II/III euryarchaeote SAT1000_40_C12	Archaea;Euryarchaeota;Unclassified;Unclassified;Unclassified;Unclassified;uncultured marine group II/III euryarchaeote SAT1000_40_C12;
uncultured marine group II/III euryarchaeote SAT1000_40_F04	Archaea;Euryarchaeota;Unclassified;Unclassified;Unclassified;Unclassified;uncultured marine group II/III euryarchaeote SAT1000_40_F04;
uncultured marine group II/III euryarchaeote SAT1000_40_G03	Archaea;Euryarchaeota;Unclassified;Unclassified;Unclassified;Unclassified;uncultured marine group II/III euryarchaeote SAT1000_40_G03;
uncultured marine group II/III euryarchaeote SAT1000_41_C12	Archaea;Euryarchaeota;Unclassified;Unclassified;Unclassified;Unclassified;uncultured marine group II/III euryarchaeote SAT1000_41_C12;
uncultured marine group II/III euryarchaeote SAT1000_42_F11	Archaea;Euryarchaeota;Unclassified;Unclassified;Unclassified;Unclassified;uncultured marine group II/III euryarchaeote SAT1000_42_F11;
uncultured marine group II/III euryarchaeote SAT1000_43_B03	Archaea;Euryarchaeota;Unclassified;Unclassified;Unclassified;Unclassified;uncultured marine group II/III euryarchaeote SAT1000_43_B03;
uncultured marine group II/III euryarchaeote SAT1000_50_G04	Archaea;Euryarchaeota;Unclassified;Unclassified;Unclassified;Unclassified;uncultured marine group II/III euryarchaeote SAT1000_50_G04;
uncultured marine group II/III euryarchaeote SAT1000_51_D10	Archaea;Euryarchaeota;Unclassified;Unclassified;Unclassified;Unclassified;uncultured marine group II/III euryarchaeote SAT1000_51_D10;
uncultured marine group II/III euryarchaeote SAT1000_51_E07	Archaea;Euryarchaeota;Unclassified;Unclassified;Unclassified;Unclassified;uncultured marine group II/III euryarchaeote SAT1000_51_E07;
uncultured marine group II/III euryarchaeote SAT1000_53_H10	Archaea;Euryarchaeota;Unclassified;Unclassified;Unclassified;Unclassified;uncultured marine group II/III euryarchaeote SAT1000_53_H10;
uncultured marine group III euryarchaeote AD1000-40-D7	Archaea;Euryarchaeota;Unclassified;Unclassified;Unclassified;Unclassified;uncultured marine group III euryarchaeote AD1000-40-D7;
uncultured marine group III euryarchaeote KM3-28-E8	Archaea;Euryarchaeota;Unclassified;Unclassified;Unclassified;Unclassified;uncultured marine group III euryarchaeote KM3-28-E8;
uncultured marine group III euryarchaeote SAT1000-53-B3	Archaea;Euryarchaeota;Unclassified;Unclassified;Unclassified;Unclassified;uncultured marine group III euryarchaeote SAT1000-53-B3;
Methanomethylophilus alvus Mx1201	Archaea;Euryarchaeota;unclassified Euryarchaeota;Methanomethylophilus group;Methanomethylophilus;Methanomethylophilus alvus;Methanomethylophilus alvus Mx1201;
Aenigmarchaeota archaeon JGI 0000106-F11	Archaea;Euryarchaeota;unclassified Euryarchaeota;unclassified_Euryarchaeota_X;unclassified_Euryarchaeota_XX;DHVE3 group;Aenigmarchaeota archaeon JGI 0000106-F11;
Euryarchaeota archaeon SCGC AAA252-I15	Archaea;Euryarchaeota;unclassified Euryarchaeota;unclassified_Euryarchaeota_X;unclassified_Euryarchaeota_XX;candidate division pMC2A384;Euryarchaeota archaeon SCGC AAA252-I15;
Korarchaeum cryptofilum OPF8	Archaea;Korarchaeota;Korarchaeum;Korarchaeum_X;Korarchaeum_XX;Korarchaeum_XXX;Korarchaeum cryptofilum OPF8;
Nanoarchaeum equitans Kin4-M	Archaea;Nanoarchaeota;Nanoarchaeota_I;Nanoarchaeota_II;Nanoarchaeota_III;Nanoarchaeum;Nanoarchaeum equitans Kin4-M;
Nanoarchaeum equitans	Archaea;Nanoarchaeota;Unclassified;Nanoarchaeales;Nanoarchaeaceae;Nanoarchaeum;Nanoarchaeum equitans;
Candidatus Nanobsidianus stetteri	Archaea;Nanoarchaeota;Unclassified;Nanoarchaeales;Nanopusillaceae;Candidatus Nanobsidianus;Candidatus Nanobsidianus stetteri;
Candidatus Nanopusillus acidilobi	Archaea;Nanoarchaeota;Unclassified;Nanoarchaeales;Nanopusillaceae;Candidatus Nanopusillus;Candidatus Nanopusillus acidilobi;
Cenarchaeum symbiosum A	Archaea;Thaumarchaeota;Marine Group I;Cenarchaeales;Cenarchaeaceae;Cenarchaeum;Cenarchaeum symbiosum A;
Thaumarchaeota archaeon SCGC AAA007-O23	Archaea;Thaumarchaeota;Marine Group I;Cenarchaeales;Cenarchaeaceae;Cenarchaeum;Thaumarchaeota archaeon SCGC AAA007-O23;
Candidatus Nitrocosmicus oleophilus	Archaea;Thaumarchaeota;Nitrososphaeria;Nitrososphaerales;Nitrososphaeraceae;Candidatus Nitrosocosmicus;Candidatus Nitrocosmicus oleophilus;
Candidatus Nitrososphaera evergladensis	Archaea;Thaumarchaeota;Nitrososphaeria;Nitrososphaerales;Nitrososphaeraceae;Nitrososphaera;Candidatus Nitrososphaera evergladensis;
Nitrososphaera viennensis	Archaea;Thaumarchaeota;Nitrososphaeria;Nitrososphaerales;Nitrososphaeraceae;Nitrososphaera;Nitrososphaera viennensis;
Nitrosoarchaeum koreensis MY1	Archaea;Thaumarchaeota;Thaumarchaeota_X;Thaumarchaeota_XX;Thaumarchaeota_XXX;Nitrosoarchaeum;Nitrosoarchaeum koreensis MY1;
Nitrosopumilus A	Archaea;Thaumarchaeota;Thaumarchaeota_X;Thaumarchaeota_XX;Thaumarchaeota_XXX;Nitrosopumilus;Nitrosopumilus A;
Nitrosopumilus koreensis AR1	Archaea;Thaumarchaeota;Thaumarchaeota_X;Thaumarchaeota_XX;Thaumarchaeota_XXX;Nitrosopumilus;Nitrosopumilus koreensis AR1;
Nitrosopumilus maritimus SCM1	Archaea;Thaumarchaeota;Thaumarchaeota_X;Thaumarchaeota_XX;Thaumarchaeota_XXX;Nitrosopumilus;Nitrosopumilus maritimus SCM1;
Cenarchaeum symbiosum	Archaea;Thaumarchaeota;Unclassified;Cenarchaeales;Cenarchaeaceae;Cenarchaeum;Cenarchaeum symbiosum;
Candidatus Nitrosoarchaeum koreensis	Archaea;Thaumarchaeota;Unclassified;Nitrosopumilales;Nitrosopumilaceae;Candidatus Nitrosoarchaeum;Candidatus Nitrosoarchaeum koreensis;
Candidatus Nitrosoarchaeum limnia	Archaea;Thaumarchaeota;Unclassified;Nitrosopumilales;Nitrosopumilaceae;Candidatus Nitrosoarchaeum;Candidatus Nitrosoarchaeum limnia;
Candidatus Nitrosomarinus catalina	Archaea;Thaumarchaeota;Unclassified;Nitrosopumilales;Nitrosopumilaceae;Candidatus Nitrosomarinus;Candidatus Nitrosomarinus catalina;
Candidatus Nitrosopumilus adriaticus	Archaea;Thaumarchaeota;Unclassified;Nitrosopumilales;Nitrosopumilaceae;Nitrosopumilus;Candidatus Nitrosopumilus adriaticus;
Candidatus Nitrosopumilus koreensis	Archaea;Thaumarchaeota;Unclassified;Nitrosopumilales;Nitrosopumilaceae;Nitrosopumilus;Candidatus Nitrosopumilus koreensis;
Candidatus Nitrosopumilus piranensis	Archaea;Thaumarchaeota;Unclassified;Nitrosopumilales;Nitrosopumilaceae;Nitrosopumilus;Candidatus Nitrosopumilus piranensis;
Candidatus Nitrosopumilus salaria	Archaea;Thaumarchaeota;Unclassified;Nitrosopumilales;Nitrosopumilaceae;Nitrosopumilus;Candidatus Nitrosopumilus salaria;
Nitrosopumilus maritimus	Archaea;Thaumarchaeota;Unclassified;Nitrosopumilales;Nitrosopumilaceae;Nitrosopumilus;Nitrosopumilus maritimus;
Nitrosopumilus sp. AR	Archaea;Thaumarchaeota;Unclassified;Nitrosopumilales;Nitrosopumilaceae;Nitrosopumilus;Nitrosopumilus sp. AR;
Nitrosopumilus sp. BACL13 MAG-120910-bin56	Archaea;Thaumarchaeota;Unclassified;Nitrosopumilales;Nitrosopumilaceae;Nitrosopumilus;Nitrosopumilus sp. BACL13 MAG-120910-bin56;
Nitrosopumilus sp. BACL13 MAG-121220-bin23	Archaea;Thaumarchaeota;Unclassified;Nitrosopumilales;Nitrosopumilaceae;Nitrosopumilus;Nitrosopumilus sp. BACL13 MAG-121220-bin23;
Nitrosopumilus sp. Nsub	Archaea;Thaumarchaeota;Unclassified;Nitrosopumilales;Nitrosopumilaceae;Nitrosopumilus;Nitrosopumilus sp. Nsub;
Nitrosopumilus sp. PRT-SC01	Archaea;Thaumarchaeota;Unclassified;Nitrosopumilales;Nitrosopumilaceae;Nitrosopumilus;Nitrosopumilus sp. PRT-SC01;
Unclassified	Archaea;Thaumarchaeota;Unclassified;Nitrosopumilales;Nitrosopumilaceae;Nitrosopumilus;Unclassified;
Nitrosopumilales archaeon	Archaea;Thaumarchaeota;Unclassified;Nitrosopumilales;Unclassified;Unclassified;Nitrosopumilales archaeon;
uncultured crenarchaeote 4B7	Archaea;Thaumarchaeota;Unclassified;Nitrosopumilales;Unclassified;Unclassified;uncultured crenarchaeote 4B7;
uncultured marine crenarchaeote AD1000-325-A12	Archaea;Thaumarchaeota;Unclassified;Nitrosopumilales;Unclassified;Unclassified;uncultured marine crenarchaeote AD1000-325-A12;
uncultured marine crenarchaeote HF4000_ANIW133I6	Archaea;Thaumarchaeota;Unclassified;Nitrosopumilales;Unclassified;Unclassified;uncultured marine crenarchaeote HF4000_ANIW133I6;
uncultured marine crenarchaeote HF4000_ANIW137N13	Archaea;Thaumarchaeota;Unclassified;Nitrosopumilales;Unclassified;Unclassified;uncultured marine crenarchaeote HF4000_ANIW137N13;
uncultured marine crenarchaeote HF4000_ANIW137N18	Archaea;Thaumarchaeota;Unclassified;Nitrosopumilales;Unclassified;Unclassified;uncultured marine crenarchaeote HF4000_ANIW137N18;
uncultured marine crenarchaeote HF4000_ANIW141J13	Archaea;Thaumarchaeota;Unclassified;Nitrosopumilales;Unclassified;Unclassified;uncultured marine crenarchaeote HF4000_ANIW141J13;
uncultured marine crenarchaeote HF4000_ANIW141N1	Archaea;Thaumarchaeota;Unclassified;Nitrosopumilales;Unclassified;Unclassified;uncultured marine crenarchaeote HF4000_ANIW141N1;
uncultured marine crenarchaeote HF4000_ANIW141O9	Archaea;Thaumarchaeota;Unclassified;Nitrosopumilales;Unclassified;Unclassified;uncultured marine crenarchaeote HF4000_ANIW141O9;
uncultured marine crenarchaeote HF4000_ANIW93E5	Archaea;Thaumarchaeota;Unclassified;Nitrosopumilales;Unclassified;Unclassified;uncultured marine crenarchaeote HF4000_ANIW93E5;
uncultured marine crenarchaeote HF4000_ANIW93H17	Archaea;Thaumarchaeota;Unclassified;Nitrosopumilales;Unclassified;Unclassified;uncultured marine crenarchaeote HF4000_ANIW93H17;
uncultured marine crenarchaeote HF4000_ANIW93I24	Archaea;Thaumarchaeota;Unclassified;Nitrosopumilales;Unclassified;Unclassified;uncultured marine crenarchaeote HF4000_ANIW93I24;
uncultured marine crenarchaeote HF4000_ANIW93J19	Archaea;Thaumarchaeota;Unclassified;Nitrosopumilales;Unclassified;Unclassified;uncultured marine crenarchaeote HF4000_ANIW93J19;
uncultured marine crenarchaeote HF4000_ANIW97J3	Archaea;Thaumarchaeota;Unclassified;Nitrosopumilales;Unclassified;Unclassified;uncultured marine crenarchaeote HF4000_ANIW97J3;
uncultured marine crenarchaeote HF4000_APKG10D8	Archaea;Thaumarchaeota;Unclassified;Nitrosopumilales;Unclassified;Unclassified;uncultured marine crenarchaeote HF4000_APKG10D8;
uncultured marine crenarchaeote HF4000_APKG10F15	Archaea;Thaumarchaeota;Unclassified;Nitrosopumilales;Unclassified;Unclassified;uncultured marine crenarchaeote HF4000_APKG10F15;
uncultured marine crenarchaeote HF4000_APKG10I20	Archaea;Thaumarchaeota;Unclassified;Nitrosopumilales;Unclassified;Unclassified;uncultured marine crenarchaeote HF4000_APKG10I20;
uncultured marine crenarchaeote HF4000_APKG2O16	Archaea;Thaumarchaeota;Unclassified;Nitrosopumilales;Unclassified;Unclassified;uncultured marine crenarchaeote HF4000_APKG2O16;
uncultured marine crenarchaeote HF4000_APKG3B16	Archaea;Thaumarchaeota;Unclassified;Nitrosopumilales;Unclassified;Unclassified;uncultured marine crenarchaeote HF4000_APKG3B16;
uncultured marine crenarchaeote HF4000_APKG3E18	Archaea;Thaumarchaeota;Unclassified;Nitrosopumilales;Unclassified;Unclassified;uncultured marine crenarchaeote HF4000_APKG3E18;
uncultured marine crenarchaeote HF4000_APKG3K8	Archaea;Thaumarchaeota;Unclassified;Nitrosopumilales;Unclassified;Unclassified;uncultured marine crenarchaeote HF4000_APKG3K8;
uncultured marine crenarchaeote HF4000_APKG5N21	Archaea;Thaumarchaeota;Unclassified;Nitrosopumilales;Unclassified;Unclassified;uncultured marine crenarchaeote HF4000_APKG5N21;
uncultured marine crenarchaeote HF4000_APKG7F11	Archaea;Thaumarchaeota;Unclassified;Nitrosopumilales;Unclassified;Unclassified;uncultured marine crenarchaeote HF4000_APKG7F11;
uncultured marine crenarchaeote HF4000_APKG8D22	Archaea;Thaumarchaeota;Unclassified;Nitrosopumilales;Unclassified;Unclassified;uncultured marine crenarchaeote HF4000_APKG8D22;
uncultured marine crenarchaeote HF4000_APKG8I13	Archaea;Thaumarchaeota;Unclassified;Nitrosopumilales;Unclassified;Unclassified;uncultured marine crenarchaeote HF4000_APKG8I13;
uncultured marine crenarchaeote KM3-86-C1	Archaea;Thaumarchaeota;Unclassified;Nitrosopumilales;Unclassified;Unclassified;uncultured marine crenarchaeote KM3-86-C1;
uncultured marine crenarchaeote SAT1000-49-D2	Archaea;Thaumarchaeota;Unclassified;Nitrosopumilales;Unclassified;Unclassified;uncultured marine crenarchaeote SAT1000-49-D2;
Candidatus Caldiarchaeum subterraneum	Archaea;Thaumarchaeota;Unclassified;Unclassified;Unclassified;Candidatus Caldiarchaeum;Candidatus Caldiarchaeum subterraneum;
Candidatus Nitrosopelagicus brevis	Archaea;Thaumarchaeota;Unclassified;Unclassified;Unclassified;Candidatus Nitrosopelagicus;Candidatus Nitrosopelagicus brevis;
Candidatus Nitrosotalea devanaterra	Archaea;Thaumarchaeota;Unclassified;Unclassified;Unclassified;Candidatus Nitrosotalea;Candidatus Nitrosotalea devanaterra;
Candidatus Nitrosotenuis chungbukensis	Archaea;Thaumarchaeota;Unclassified;Unclassified;Unclassified;Candidatus Nitrosotenuis;Candidatus Nitrosotenuis chungbukensis;
Candidatus Nitrosotenuis cloacae	Archaea;Thaumarchaeota;Unclassified;Unclassified;Unclassified;Candidatus Nitrosotenuis;Candidatus Nitrosotenuis cloacae;
Marine Group I thaumarchaeote SCGC AAA799-B03	Archaea;Thaumarchaeota;Unclassified;Unclassified;Unclassified;Unclassified;Marine Group I thaumarchaeote SCGC AAA799-B03;
Marine Group I thaumarchaeote SCGC AAA799-D07	Archaea;Thaumarchaeota;Unclassified;Unclassified;Unclassified;Unclassified;Marine Group I thaumarchaeote SCGC AAA799-D07;
Marine Group I thaumarchaeote SCGC AAA799-D11	Archaea;Thaumarchaeota;Unclassified;Unclassified;Unclassified;Unclassified;Marine Group I thaumarchaeote SCGC AAA799-D11;
Marine Group I thaumarchaeote SCGC AAA799-O18	Archaea;Thaumarchaeota;Unclassified;Unclassified;Unclassified;Unclassified;Marine Group I thaumarchaeote SCGC AAA799-O18;
Marine Group I thaumarchaeote SCGC AAA799-P11	Archaea;Thaumarchaeota;Unclassified;Unclassified;Unclassified;Unclassified;Marine Group I thaumarchaeote SCGC AAA799-P11;
Marine Group I thaumarchaeote SCGC RSA3	Archaea;Thaumarchaeota;Unclassified;Unclassified;Unclassified;Unclassified;Marine Group I thaumarchaeote SCGC RSA3;
Thaumarchaeota archaeon 13_1_20CM_2_39_20	Archaea;Thaumarchaeota;Unclassified;Unclassified;Unclassified;Unclassified;Thaumarchaeota archaeon 13_1_20CM_2_39_20;
Thaumarchaeota archaeon 13_1_40CM_2_39_4	Archaea;Thaumarchaeota;Unclassified;Unclassified;Unclassified;Unclassified;Thaumarchaeota archaeon 13_1_40CM_2_39_4;
Thaumarchaeota archaeon 13_1_40CM_2_39_7	Archaea;Thaumarchaeota;Unclassified;Unclassified;Unclassified;Unclassified;Thaumarchaeota archaeon 13_1_40CM_2_39_7;
Thaumarchaeota archaeon 13_1_40CM_38_12	Archaea;Thaumarchaeota;Unclassified;Unclassified;Unclassified;Unclassified;Thaumarchaeota archaeon 13_1_40CM_38_12;
Thaumarchaeota archaeon 13_1_40CM_3_38_6	Archaea;Thaumarchaeota;Unclassified;Unclassified;Unclassified;Unclassified;Thaumarchaeota archaeon 13_1_40CM_3_38_6;
Thaumarchaeota archaeon 13_1_40CM_4_38_7	Archaea;Thaumarchaeota;Unclassified;Unclassified;Unclassified;Unclassified;Thaumarchaeota archaeon 13_1_40CM_4_38_7;
Thaumarchaeota archaeon CSP1-1	Archaea;Thaumarchaeota;Unclassified;Unclassified;Unclassified;Unclassified;Thaumarchaeota archaeon CSP1-1;
Thaumarchaeota archaeon N4	Archaea;Thaumarchaeota;Unclassified;Unclassified;Unclassified;Unclassified;Thaumarchaeota archaeon N4;
Thaumarchaeota archaeon RBG_16_49_8	Archaea;Thaumarchaeota;Unclassified;Unclassified;Unclassified;Unclassified;Thaumarchaeota archaeon RBG_16_49_8;
Thaumarchaeota archaeon	Archaea;Thaumarchaeota;Unclassified;Unclassified;Unclassified;Unclassified;Thaumarchaeota archaeon;
Unclassified	Archaea;Thaumarchaeota;Unclassified;Unclassified;Unclassified;Unclassified;Unclassified;
uncultured marine thaumarchaeote AD1000_01_F04	Archaea;Thaumarchaeota;Unclassified;Unclassified;Unclassified;Unclassified;uncultured marine thaumarchaeote AD1000_01_F04;
uncultured marine thaumarchaeote AD1000_04_C02	Archaea;Thaumarchaeota;Unclassified;Unclassified;Unclassified;Unclassified;uncultured marine thaumarchaeote AD1000_04_C02;
uncultured marine thaumarchaeote AD1000_06_F06	Archaea;Thaumarchaeota;Unclassified;Unclassified;Unclassified;Unclassified;uncultured marine thaumarchaeote AD1000_06_F06;
uncultured marine thaumarchaeote AD1000_106_A06	Archaea;Thaumarchaeota;Unclassified;Unclassified;Unclassified;Unclassified;uncultured marine thaumarchaeote AD1000_106_A06;
uncultured marine thaumarchaeote AD1000_118_C08	Archaea;Thaumarchaeota;Unclassified;Unclassified;Unclassified;Unclassified;uncultured marine thaumarchaeote AD1000_118_C08;
uncultured marine thaumarchaeote AD1000_11_E10	Archaea;Thaumarchaeota;Unclassified;Unclassified;Unclassified;Unclassified;uncultured marine thaumarchaeote AD1000_11_E10;
uncultured marine thaumarchaeote AD1000_12_H07	Archaea;Thaumarchaeota;Unclassified;Unclassified;Unclassified;Unclassified;uncultured marine thaumarchaeote AD1000_12_H07;
uncultured marine thaumarchaeote AD1000_14_H02	Archaea;Thaumarchaeota;Unclassified;Unclassified;Unclassified;Unclassified;uncultured marine thaumarchaeote AD1000_14_H02;
uncultured marine thaumarchaeote AD1000_20_B03	Archaea;Thaumarchaeota;Unclassified;Unclassified;Unclassified;Unclassified;uncultured marine thaumarchaeote AD1000_20_B03;
uncultured marine thaumarchaeote AD1000_21_E03	Archaea;Thaumarchaeota;Unclassified;Unclassified;Unclassified;Unclassified;uncultured marine thaumarchaeote AD1000_21_E03;
uncultured marine thaumarchaeote AD1000_21_H05	Archaea;Thaumarchaeota;Unclassified;Unclassified;Unclassified;Unclassified;uncultured marine thaumarchaeote AD1000_21_H05;
uncultured marine thaumarchaeote AD1000_25_B10	Archaea;Thaumarchaeota;Unclassified;Unclassified;Unclassified;Unclassified;uncultured marine thaumarchaeote AD1000_25_B10;
uncultured marine thaumarchaeote AD1000_26_G12	Archaea;Thaumarchaeota;Unclassified;Unclassified;Unclassified;Unclassified;uncultured marine thaumarchaeote AD1000_26_G12;
uncultured marine thaumarchaeote AD1000_31_F12	Archaea;Thaumarchaeota;Unclassified;Unclassified;Unclassified;Unclassified;uncultured marine thaumarchaeote AD1000_31_F12;
uncultured marine thaumarchaeote AD1000_31_G03	Archaea;Thaumarchaeota;Unclassified;Unclassified;Unclassified;Unclassified;uncultured marine thaumarchaeote AD1000_31_G03;
uncultured marine thaumarchaeote AD1000_39_D08	Archaea;Thaumarchaeota;Unclassified;Unclassified;Unclassified;Unclassified;uncultured marine thaumarchaeote AD1000_39_D08;
uncultured marine thaumarchaeote AD1000_41_B03	Archaea;Thaumarchaeota;Unclassified;Unclassified;Unclassified;Unclassified;uncultured marine thaumarchaeote AD1000_41_B03;
uncultured marine thaumarchaeote AD1000_44_B05	Archaea;Thaumarchaeota;Unclassified;Unclassified;Unclassified;Unclassified;uncultured marine thaumarchaeote AD1000_44_B05;
uncultured marine thaumarchaeote AD1000_44_E12	Archaea;Thaumarchaeota;Unclassified;Unclassified;Unclassified;Unclassified;uncultured marine thaumarchaeote AD1000_44_E12;
uncultured marine thaumarchaeote AD1000_45_G09	Archaea;Thaumarchaeota;Unclassified;Unclassified;Unclassified;Unclassified;uncultured marine thaumarchaeote AD1000_45_G09;
uncultured marine thaumarchaeote AD1000_46_F05	Archaea;Thaumarchaeota;Unclassified;Unclassified;Unclassified;Unclassified;uncultured marine thaumarchaeote AD1000_46_F05;
uncultured marine thaumarchaeote AD1000_50_E11	Archaea;Thaumarchaeota;Unclassified;Unclassified;Unclassified;Unclassified;uncultured marine thaumarchaeote AD1000_50_E11;
uncultured marine thaumarchaeote AD1000_54_E04	Archaea;Thaumarchaeota;Unclassified;Unclassified;Unclassified;Unclassified;uncultured marine thaumarchaeote AD1000_54_E04;
uncultured marine thaumarchaeote AD1000_54_F06	Archaea;Thaumarchaeota;Unclassified;Unclassified;Unclassified;Unclassified;uncultured marine thaumarchaeote AD1000_54_F06;
uncultured marine thaumarchaeote AD1000_54_F09	Archaea;Thaumarchaeota;Unclassified;Unclassified;Unclassified;Unclassified;uncultured marine thaumarchaeote AD1000_54_F09;
uncultured marine thaumarchaeote AD1000_60_A11	Archaea;Thaumarchaeota;Unclassified;Unclassified;Unclassified;Unclassified;uncultured marine thaumarchaeote AD1000_60_A11;
uncultured marine thaumarchaeote AD1000_63_F07	Archaea;Thaumarchaeota;Unclassified;Unclassified;Unclassified;Unclassified;uncultured marine thaumarchaeote AD1000_63_F07;
uncultured marine thaumarchaeote AD1000_66_F10	Archaea;Thaumarchaeota;Unclassified;Unclassified;Unclassified;Unclassified;uncultured marine thaumarchaeote AD1000_66_F10;
uncultured marine thaumarchaeote AD1000_69_B10	Archaea;Thaumarchaeota;Unclassified;Unclassified;Unclassified;Unclassified;uncultured marine thaumarchaeote AD1000_69_B10;
uncultured marine thaumarchaeote AD1000_69_E02	Archaea;Thaumarchaeota;Unclassified;Unclassified;Unclassified;Unclassified;uncultured marine thaumarchaeote AD1000_69_E02;
uncultured marine thaumarchaeote AD1000_70_C10	Archaea;Thaumarchaeota;Unclassified;Unclassified;Unclassified;Unclassified;uncultured marine thaumarchaeote AD1000_70_C10;
uncultured marine thaumarchaeote AD1000_72_F04	Archaea;Thaumarchaeota;Unclassified;Unclassified;Unclassified;Unclassified;uncultured marine thaumarchaeote AD1000_72_F04;
uncultured marine thaumarchaeote AD1000_73_G07	Archaea;Thaumarchaeota;Unclassified;Unclassified;Unclassified;Unclassified;uncultured marine thaumarchaeote AD1000_73_G07;
uncultured marine thaumarchaeote AD1000_77_H06	Archaea;Thaumarchaeota;Unclassified;Unclassified;Unclassified;Unclassified;uncultured marine thaumarchaeote AD1000_77_H06;
uncultured marine thaumarchaeote AD1000_82_B05	Archaea;Thaumarchaeota;Unclassified;Unclassified;Unclassified;Unclassified;uncultured marine thaumarchaeote AD1000_82_B05;
uncultured marine thaumarchaeote AD1000_88_E07	Archaea;Thaumarchaeota;Unclassified;Unclassified;Unclassified;Unclassified;uncultured marine thaumarchaeote AD1000_88_E07;
uncultured marine thaumarchaeote AD1000_96_F07	Archaea;Thaumarchaeota;Unclassified;Unclassified;Unclassified;Unclassified;uncultured marine thaumarchaeote AD1000_96_F07;
uncultured marine thaumarchaeote AD1000_98_C07	Archaea;Thaumarchaeota;Unclassified;Unclassified;Unclassified;Unclassified;uncultured marine thaumarchaeote AD1000_98_C07;
uncultured marine thaumarchaeote AD1000_99_A07	Archaea;Thaumarchaeota;Unclassified;Unclassified;Unclassified;Unclassified;uncultured marine thaumarchaeote AD1000_99_A07;
uncultured marine thaumarchaeote KM3_01_F02	Archaea;Thaumarchaeota;Unclassified;Unclassified;Unclassified;Unclassified;uncultured marine thaumarchaeote KM3_01_F02;
uncultured marine thaumarchaeote KM3_01_F07	Archaea;Thaumarchaeota;Unclassified;Unclassified;Unclassified;Unclassified;uncultured marine thaumarchaeote KM3_01_F07;
uncultured marine thaumarchaeote KM3_02_H10	Archaea;Thaumarchaeota;Unclassified;Unclassified;Unclassified;Unclassified;uncultured marine thaumarchaeote KM3_02_H10;
uncultured marine thaumarchaeote KM3_03_B05	Archaea;Thaumarchaeota;Unclassified;Unclassified;Unclassified;Unclassified;uncultured marine thaumarchaeote KM3_03_B05;
uncultured marine thaumarchaeote KM3_03_D08	Archaea;Thaumarchaeota;Unclassified;Unclassified;Unclassified;Unclassified;uncultured marine thaumarchaeote KM3_03_D08;
uncultured marine thaumarchaeote KM3_03_H03	Archaea;Thaumarchaeota;Unclassified;Unclassified;Unclassified;Unclassified;uncultured marine thaumarchaeote KM3_03_H03;
uncultured marine thaumarchaeote KM3_04_D06	Archaea;Thaumarchaeota;Unclassified;Unclassified;Unclassified;Unclassified;uncultured marine thaumarchaeote KM3_04_D06;
uncultured marine thaumarchaeote KM3_04_E09	Archaea;Thaumarchaeota;Unclassified;Unclassified;Unclassified;Unclassified;uncultured marine thaumarchaeote KM3_04_E09;
uncultured marine thaumarchaeote KM3_04_H06	Archaea;Thaumarchaeota;Unclassified;Unclassified;Unclassified;Unclassified;uncultured marine thaumarchaeote KM3_04_H06;
uncultured marine thaumarchaeote KM3_05_F10	Archaea;Thaumarchaeota;Unclassified;Unclassified;Unclassified;Unclassified;uncultured marine thaumarchaeote KM3_05_F10;
uncultured marine thaumarchaeote KM3_05_H01	Archaea;Thaumarchaeota;Unclassified;Unclassified;Unclassified;Unclassified;uncultured marine thaumarchaeote KM3_05_H01;
uncultured marine thaumarchaeote KM3_08_A11	Archaea;Thaumarchaeota;Unclassified;Unclassified;Unclassified;Unclassified;uncultured marine thaumarchaeote KM3_08_A11;
uncultured marine thaumarchaeote KM3_103_A05	Archaea;Thaumarchaeota;Unclassified;Unclassified;Unclassified;Unclassified;uncultured marine thaumarchaeote KM3_103_A05;
uncultured marine thaumarchaeote KM3_105_E03	Archaea;Thaumarchaeota;Unclassified;Unclassified;Unclassified;Unclassified;uncultured marine thaumarchaeote KM3_105_E03;
uncultured marine thaumarchaeote KM3_11_C04	Archaea;Thaumarchaeota;Unclassified;Unclassified;Unclassified;Unclassified;uncultured marine thaumarchaeote KM3_11_C04;
uncultured marine thaumarchaeote KM3_11_F08	Archaea;Thaumarchaeota;Unclassified;Unclassified;Unclassified;Unclassified;uncultured marine thaumarchaeote KM3_11_F08;
uncultured marine thaumarchaeote KM3_125_A06	Archaea;Thaumarchaeota;Unclassified;Unclassified;Unclassified;Unclassified;uncultured marine thaumarchaeote KM3_125_A06;
uncultured marine thaumarchaeote KM3_12_B11	Archaea;Thaumarchaeota;Unclassified;Unclassified;Unclassified;Unclassified;uncultured marine thaumarchaeote KM3_12_B11;
uncultured marine thaumarchaeote KM3_12_C10	Archaea;Thaumarchaeota;Unclassified;Unclassified;Unclassified;Unclassified;uncultured marine thaumarchaeote KM3_12_C10;
uncultured marine thaumarchaeote KM3_131_F04	Archaea;Thaumarchaeota;Unclassified;Unclassified;Unclassified;Unclassified;uncultured marine thaumarchaeote KM3_131_F04;
uncultured marine thaumarchaeote KM3_137_A09	Archaea;Thaumarchaeota;Unclassified;Unclassified;Unclassified;Unclassified;uncultured marine thaumarchaeote KM3_137_A09;
uncultured marine thaumarchaeote KM3_13_C11	Archaea;Thaumarchaeota;Unclassified;Unclassified;Unclassified;Unclassified;uncultured marine thaumarchaeote KM3_13_C11;
uncultured marine thaumarchaeote KM3_153_F09	Archaea;Thaumarchaeota;Unclassified;Unclassified;Unclassified;Unclassified;uncultured marine thaumarchaeote KM3_153_F09;
uncultured marine thaumarchaeote KM3_157_H08	Archaea;Thaumarchaeota;Unclassified;Unclassified;Unclassified;Unclassified;uncultured marine thaumarchaeote KM3_157_H08;
uncultured marine thaumarchaeote KM3_158_B05	Archaea;Thaumarchaeota;Unclassified;Unclassified;Unclassified;Unclassified;uncultured marine thaumarchaeote KM3_158_B05;
uncultured marine thaumarchaeote KM3_15_F02	Archaea;Thaumarchaeota;Unclassified;Unclassified;Unclassified;Unclassified;uncultured marine thaumarchaeote KM3_15_F02;
uncultured marine thaumarchaeote KM3_164_C03	Archaea;Thaumarchaeota;Unclassified;Unclassified;Unclassified;Unclassified;uncultured marine thaumarchaeote KM3_164_C03;
uncultured marine thaumarchaeote KM3_168_C12	Archaea;Thaumarchaeota;Unclassified;Unclassified;Unclassified;Unclassified;uncultured marine thaumarchaeote KM3_168_C12;
uncultured marine thaumarchaeote KM3_169_D08	Archaea;Thaumarchaeota;Unclassified;Unclassified;Unclassified;Unclassified;uncultured marine thaumarchaeote KM3_169_D08;
uncultured marine thaumarchaeote KM3_16_C10	Archaea;Thaumarchaeota;Unclassified;Unclassified;Unclassified;Unclassified;uncultured marine thaumarchaeote KM3_16_C10;
uncultured marine thaumarchaeote KM3_16_C11	Archaea;Thaumarchaeota;Unclassified;Unclassified;Unclassified;Unclassified;uncultured marine thaumarchaeote KM3_16_C11;
uncultured marine thaumarchaeote KM3_16_G02	Archaea;Thaumarchaeota;Unclassified;Unclassified;Unclassified;Unclassified;uncultured marine thaumarchaeote KM3_16_G02;
uncultured marine thaumarchaeote KM3_170_G11	Archaea;Thaumarchaeota;Unclassified;Unclassified;Unclassified;Unclassified;uncultured marine thaumarchaeote KM3_170_G11;
uncultured marine thaumarchaeote KM3_172_D05	Archaea;Thaumarchaeota;Unclassified;Unclassified;Unclassified;Unclassified;uncultured marine thaumarchaeote KM3_172_D05;
uncultured marine thaumarchaeote KM3_175_B11	Archaea;Thaumarchaeota;Unclassified;Unclassified;Unclassified;Unclassified;uncultured marine thaumarchaeote KM3_175_B11;
uncultured marine thaumarchaeote KM3_175_E04	Archaea;Thaumarchaeota;Unclassified;Unclassified;Unclassified;Unclassified;uncultured marine thaumarchaeote KM3_175_E04;
uncultured marine thaumarchaeote KM3_175_G11	Archaea;Thaumarchaeota;Unclassified;Unclassified;Unclassified;Unclassified;uncultured marine thaumarchaeote KM3_175_G11;
uncultured marine thaumarchaeote KM3_177_D01	Archaea;Thaumarchaeota;Unclassified;Unclassified;Unclassified;Unclassified;uncultured marine thaumarchaeote KM3_177_D01;
uncultured marine thaumarchaeote KM3_17_C07	Archaea;Thaumarchaeota;Unclassified;Unclassified;Unclassified;Unclassified;uncultured marine thaumarchaeote KM3_17_C07;
uncultured marine thaumarchaeote KM3_181_G03	Archaea;Thaumarchaeota;Unclassified;Unclassified;Unclassified;Unclassified;uncultured marine thaumarchaeote KM3_181_G03;
uncultured marine thaumarchaeote KM3_18_D11	Archaea;Thaumarchaeota;Unclassified;Unclassified;Unclassified;Unclassified;uncultured marine thaumarchaeote KM3_18_D11;
uncultured marine thaumarchaeote KM3_18_F10	Archaea;Thaumarchaeota;Unclassified;Unclassified;Unclassified;Unclassified;uncultured marine thaumarchaeote KM3_18_F10;
uncultured marine thaumarchaeote KM3_190_B07	Archaea;Thaumarchaeota;Unclassified;Unclassified;Unclassified;Unclassified;uncultured marine thaumarchaeote KM3_190_B07;
uncultured marine thaumarchaeote KM3_191_D11	Archaea;Thaumarchaeota;Unclassified;Unclassified;Unclassified;Unclassified;uncultured marine thaumarchaeote KM3_191_D11;
uncultured marine thaumarchaeote KM3_198_G09	Archaea;Thaumarchaeota;Unclassified;Unclassified;Unclassified;Unclassified;uncultured marine thaumarchaeote KM3_198_G09;
uncultured marine thaumarchaeote KM3_201_G07	Archaea;Thaumarchaeota;Unclassified;Unclassified;Unclassified;Unclassified;uncultured marine thaumarchaeote KM3_201_G07;
uncultured marine thaumarchaeote KM3_203_A01	Archaea;Thaumarchaeota;Unclassified;Unclassified;Unclassified;Unclassified;uncultured marine thaumarchaeote KM3_203_A01;
uncultured marine thaumarchaeote KM3_24_H04	Archaea;Thaumarchaeota;Unclassified;Unclassified;Unclassified;Unclassified;uncultured marine thaumarchaeote KM3_24_H04;
uncultured marine thaumarchaeote KM3_25_B05	Archaea;Thaumarchaeota;Unclassified;Unclassified;Unclassified;Unclassified;uncultured marine thaumarchaeote KM3_25_B05;
uncultured marine thaumarchaeote KM3_25_D06	Archaea;Thaumarchaeota;Unclassified;Unclassified;Unclassified;Unclassified;uncultured marine thaumarchaeote KM3_25_D06;
uncultured marine thaumarchaeote KM3_25_G08	Archaea;Thaumarchaeota;Unclassified;Unclassified;Unclassified;Unclassified;uncultured marine thaumarchaeote KM3_25_G08;
uncultured marine thaumarchaeote KM3_26_A01	Archaea;Thaumarchaeota;Unclassified;Unclassified;Unclassified;Unclassified;uncultured marine thaumarchaeote KM3_26_A01;
uncultured marine thaumarchaeote KM3_28_B05	Archaea;Thaumarchaeota;Unclassified;Unclassified;Unclassified;Unclassified;uncultured marine thaumarchaeote KM3_28_B05;
uncultured marine thaumarchaeote KM3_28_C05	Archaea;Thaumarchaeota;Unclassified;Unclassified;Unclassified;Unclassified;uncultured marine thaumarchaeote KM3_28_C05;
uncultured marine thaumarchaeote KM3_29_B12	Archaea;Thaumarchaeota;Unclassified;Unclassified;Unclassified;Unclassified;uncultured marine thaumarchaeote KM3_29_B12;
uncultured marine thaumarchaeote KM3_31_F07	Archaea;Thaumarchaeota;Unclassified;Unclassified;Unclassified;Unclassified;uncultured marine thaumarchaeote KM3_31_F07;
uncultured marine thaumarchaeote KM3_32_G12	Archaea;Thaumarchaeota;Unclassified;Unclassified;Unclassified;Unclassified;uncultured marine thaumarchaeote KM3_32_G12;
uncultured marine thaumarchaeote KM3_33_B12	Archaea;Thaumarchaeota;Unclassified;Unclassified;Unclassified;Unclassified;uncultured marine thaumarchaeote KM3_33_B12;
uncultured marine thaumarchaeote KM3_34_B07	Archaea;Thaumarchaeota;Unclassified;Unclassified;Unclassified;Unclassified;uncultured marine thaumarchaeote KM3_34_B07;
uncultured marine thaumarchaeote KM3_34_C02	Archaea;Thaumarchaeota;Unclassified;Unclassified;Unclassified;Unclassified;uncultured marine thaumarchaeote KM3_34_C02;
uncultured marine thaumarchaeote KM3_36_B08	Archaea;Thaumarchaeota;Unclassified;Unclassified;Unclassified;Unclassified;uncultured marine thaumarchaeote KM3_36_B08;
uncultured marine thaumarchaeote KM3_37_D10	Archaea;Thaumarchaeota;Unclassified;Unclassified;Unclassified;Unclassified;uncultured marine thaumarchaeote KM3_37_D10;
uncultured marine thaumarchaeote KM3_38_E02	Archaea;Thaumarchaeota;Unclassified;Unclassified;Unclassified;Unclassified;uncultured marine thaumarchaeote KM3_38_E02;
uncultured marine thaumarchaeote KM3_41_D11	Archaea;Thaumarchaeota;Unclassified;Unclassified;Unclassified;Unclassified;uncultured marine thaumarchaeote KM3_41_D11;
uncultured marine thaumarchaeote KM3_41_H02	Archaea;Thaumarchaeota;Unclassified;Unclassified;Unclassified;Unclassified;uncultured marine thaumarchaeote KM3_41_H02;
uncultured marine thaumarchaeote KM3_43_D05	Archaea;Thaumarchaeota;Unclassified;Unclassified;Unclassified;Unclassified;uncultured marine thaumarchaeote KM3_43_D05;
uncultured marine thaumarchaeote KM3_44_G08	Archaea;Thaumarchaeota;Unclassified;Unclassified;Unclassified;Unclassified;uncultured marine thaumarchaeote KM3_44_G08;
uncultured marine thaumarchaeote KM3_45_E05	Archaea;Thaumarchaeota;Unclassified;Unclassified;Unclassified;Unclassified;uncultured marine thaumarchaeote KM3_45_E05;
uncultured marine thaumarchaeote KM3_46_D02	Archaea;Thaumarchaeota;Unclassified;Unclassified;Unclassified;Unclassified;uncultured marine thaumarchaeote KM3_46_D02;
uncultured marine thaumarchaeote KM3_46_F12	Archaea;Thaumarchaeota;Unclassified;Unclassified;Unclassified;Unclassified;uncultured marine thaumarchaeote KM3_46_F12;
uncultured marine thaumarchaeote KM3_46_G10	Archaea;Thaumarchaeota;Unclassified;Unclassified;Unclassified;Unclassified;uncultured marine thaumarchaeote KM3_46_G10;
uncultured marine thaumarchaeote KM3_46_G12	Archaea;Thaumarchaeota;Unclassified;Unclassified;Unclassified;Unclassified;uncultured marine thaumarchaeote KM3_46_G12;
uncultured marine thaumarchaeote KM3_47_G11	Archaea;Thaumarchaeota;Unclassified;Unclassified;Unclassified;Unclassified;uncultured marine thaumarchaeote KM3_47_G11;
uncultured marine thaumarchaeote KM3_49_A08	Archaea;Thaumarchaeota;Unclassified;Unclassified;Unclassified;Unclassified;uncultured marine thaumarchaeote KM3_49_A08;
uncultured marine thaumarchaeote KM3_51_A05	Archaea;Thaumarchaeota;Unclassified;Unclassified;Unclassified;Unclassified;uncultured marine thaumarchaeote KM3_51_A05;
uncultured marine thaumarchaeote KM3_52_B01	Archaea;Thaumarchaeota;Unclassified;Unclassified;Unclassified;Unclassified;uncultured marine thaumarchaeote KM3_52_B01;
uncultured marine thaumarchaeote KM3_53_E01	Archaea;Thaumarchaeota;Unclassified;Unclassified;Unclassified;Unclassified;uncultured marine thaumarchaeote KM3_53_E01;
uncultured marine thaumarchaeote KM3_53_E03	Archaea;Thaumarchaeota;Unclassified;Unclassified;Unclassified;Unclassified;uncultured marine thaumarchaeote KM3_53_E03;
uncultured marine thaumarchaeote KM3_53_F06	Archaea;Thaumarchaeota;Unclassified;Unclassified;Unclassified;Unclassified;uncultured marine thaumarchaeote KM3_53_F06;
uncultured marine thaumarchaeote KM3_53_F08	Archaea;Thaumarchaeota;Unclassified;Unclassified;Unclassified;Unclassified;uncultured marine thaumarchaeote KM3_53_F08;
uncultured marine thaumarchaeote KM3_54_A10	Archaea;Thaumarchaeota;Unclassified;Unclassified;Unclassified;Unclassified;uncultured marine thaumarchaeote KM3_54_A10;
uncultured marine thaumarchaeote KM3_54_F04	Archaea;Thaumarchaeota;Unclassified;Unclassified;Unclassified;Unclassified;uncultured marine thaumarchaeote KM3_54_F04;
uncultured marine thaumarchaeote KM3_54_G03	Archaea;Thaumarchaeota;Unclassified;Unclassified;Unclassified;Unclassified;uncultured marine thaumarchaeote KM3_54_G03;
uncultured marine thaumarchaeote KM3_54_G11	Archaea;Thaumarchaeota;Unclassified;Unclassified;Unclassified;Unclassified;uncultured marine thaumarchaeote KM3_54_G11;
uncultured marine thaumarchaeote KM3_55_A11	Archaea;Thaumarchaeota;Unclassified;Unclassified;Unclassified;Unclassified;uncultured marine thaumarchaeote KM3_55_A11;
uncultured marine thaumarchaeote KM3_55_F05	Archaea;Thaumarchaeota;Unclassified;Unclassified;Unclassified;Unclassified;uncultured marine thaumarchaeote KM3_55_F05;
uncultured marine thaumarchaeote KM3_55_H11	Archaea;Thaumarchaeota;Unclassified;Unclassified;Unclassified;Unclassified;uncultured marine thaumarchaeote KM3_55_H11;
uncultured marine thaumarchaeote KM3_56_F06	Archaea;Thaumarchaeota;Unclassified;Unclassified;Unclassified;Unclassified;uncultured marine thaumarchaeote KM3_56_F06;
uncultured marine thaumarchaeote KM3_57_B01	Archaea;Thaumarchaeota;Unclassified;Unclassified;Unclassified;Unclassified;uncultured marine thaumarchaeote KM3_57_B01;
uncultured marine thaumarchaeote KM3_57_E08	Archaea;Thaumarchaeota;Unclassified;Unclassified;Unclassified;Unclassified;uncultured marine thaumarchaeote KM3_57_E08;
uncultured marine thaumarchaeote KM3_59_C01	Archaea;Thaumarchaeota;Unclassified;Unclassified;Unclassified;Unclassified;uncultured marine thaumarchaeote KM3_59_C01;
uncultured marine thaumarchaeote KM3_59_E10	Archaea;Thaumarchaeota;Unclassified;Unclassified;Unclassified;Unclassified;uncultured marine thaumarchaeote KM3_59_E10;
uncultured marine thaumarchaeote KM3_61_F01	Archaea;Thaumarchaeota;Unclassified;Unclassified;Unclassified;Unclassified;uncultured marine thaumarchaeote KM3_61_F01;
uncultured marine thaumarchaeote KM3_61_H06	Archaea;Thaumarchaeota;Unclassified;Unclassified;Unclassified;Unclassified;uncultured marine thaumarchaeote KM3_61_H06;
uncultured marine thaumarchaeote KM3_62_H02	Archaea;Thaumarchaeota;Unclassified;Unclassified;Unclassified;Unclassified;uncultured marine thaumarchaeote KM3_62_H02;
uncultured marine thaumarchaeote KM3_63_D09	Archaea;Thaumarchaeota;Unclassified;Unclassified;Unclassified;Unclassified;uncultured marine thaumarchaeote KM3_63_D09;
uncultured marine thaumarchaeote KM3_65_A05	Archaea;Thaumarchaeota;Unclassified;Unclassified;Unclassified;Unclassified;uncultured marine thaumarchaeote KM3_65_A05;
uncultured marine thaumarchaeote KM3_65_A09	Archaea;Thaumarchaeota;Unclassified;Unclassified;Unclassified;Unclassified;uncultured marine thaumarchaeote KM3_65_A09;
uncultured marine thaumarchaeote KM3_65_D04	Archaea;Thaumarchaeota;Unclassified;Unclassified;Unclassified;Unclassified;uncultured marine thaumarchaeote KM3_65_D04;
uncultured marine thaumarchaeote KM3_65_D11	Archaea;Thaumarchaeota;Unclassified;Unclassified;Unclassified;Unclassified;uncultured marine thaumarchaeote KM3_65_D11;
uncultured marine thaumarchaeote KM3_65_H02	Archaea;Thaumarchaeota;Unclassified;Unclassified;Unclassified;Unclassified;uncultured marine thaumarchaeote KM3_65_H02;
uncultured marine thaumarchaeote KM3_66_E12	Archaea;Thaumarchaeota;Unclassified;Unclassified;Unclassified;Unclassified;uncultured marine thaumarchaeote KM3_66_E12;
uncultured marine thaumarchaeote KM3_67_A06	Archaea;Thaumarchaeota;Unclassified;Unclassified;Unclassified;Unclassified;uncultured marine thaumarchaeote KM3_67_A06;
uncultured marine thaumarchaeote KM3_67_B11	Archaea;Thaumarchaeota;Unclassified;Unclassified;Unclassified;Unclassified;uncultured marine thaumarchaeote KM3_67_B11;
uncultured marine thaumarchaeote KM3_69_B11	Archaea;Thaumarchaeota;Unclassified;Unclassified;Unclassified;Unclassified;uncultured marine thaumarchaeote KM3_69_B11;
uncultured marine thaumarchaeote KM3_69_H10	Archaea;Thaumarchaeota;Unclassified;Unclassified;Unclassified;Unclassified;uncultured marine thaumarchaeote KM3_69_H10;
uncultured marine thaumarchaeote KM3_70_D04	Archaea;Thaumarchaeota;Unclassified;Unclassified;Unclassified;Unclassified;uncultured marine thaumarchaeote KM3_70_D04;
uncultured marine thaumarchaeote KM3_70_D05	Archaea;Thaumarchaeota;Unclassified;Unclassified;Unclassified;Unclassified;uncultured marine thaumarchaeote KM3_70_D05;
uncultured marine thaumarchaeote KM3_70_D07	Archaea;Thaumarchaeota;Unclassified;Unclassified;Unclassified;Unclassified;uncultured marine thaumarchaeote KM3_70_D07;
uncultured marine thaumarchaeote KM3_70_E10	Archaea;Thaumarchaeota;Unclassified;Unclassified;Unclassified;Unclassified;uncultured marine thaumarchaeote KM3_70_E10;
uncultured marine thaumarchaeote KM3_71_C08	Archaea;Thaumarchaeota;Unclassified;Unclassified;Unclassified;Unclassified;uncultured marine thaumarchaeote KM3_71_C08;
uncultured marine thaumarchaeote KM3_71_H11	Archaea;Thaumarchaeota;Unclassified;Unclassified;Unclassified;Unclassified;uncultured marine thaumarchaeote KM3_71_H11;
uncultured marine thaumarchaeote KM3_72_F07	Archaea;Thaumarchaeota;Unclassified;Unclassified;Unclassified;Unclassified;uncultured marine thaumarchaeote KM3_72_F07;
uncultured marine thaumarchaeote KM3_72_H08	Archaea;Thaumarchaeota;Unclassified;Unclassified;Unclassified;Unclassified;uncultured marine thaumarchaeote KM3_72_H08;
uncultured marine thaumarchaeote KM3_73_B11	Archaea;Thaumarchaeota;Unclassified;Unclassified;Unclassified;Unclassified;uncultured marine thaumarchaeote KM3_73_B11;
uncultured marine thaumarchaeote KM3_73_E01	Archaea;Thaumarchaeota;Unclassified;Unclassified;Unclassified;Unclassified;uncultured marine thaumarchaeote KM3_73_E01;
uncultured marine thaumarchaeote KM3_73_E02	Archaea;Thaumarchaeota;Unclassified;Unclassified;Unclassified;Unclassified;uncultured marine thaumarchaeote KM3_73_E02;
uncultured marine thaumarchaeote KM3_73_F02	Archaea;Thaumarchaeota;Unclassified;Unclassified;Unclassified;Unclassified;uncultured marine thaumarchaeote KM3_73_F02;
uncultured marine thaumarchaeote KM3_74_E11	Archaea;Thaumarchaeota;Unclassified;Unclassified;Unclassified;Unclassified;uncultured marine thaumarchaeote KM3_74_E11;
uncultured marine thaumarchaeote KM3_74_G04	Archaea;Thaumarchaeota;Unclassified;Unclassified;Unclassified;Unclassified;uncultured marine thaumarchaeote KM3_74_G04;
uncultured marine thaumarchaeote KM3_75_C09	Archaea;Thaumarchaeota;Unclassified;Unclassified;Unclassified;Unclassified;uncultured marine thaumarchaeote KM3_75_C09;
uncultured marine thaumarchaeote KM3_75_F03	Archaea;Thaumarchaeota;Unclassified;Unclassified;Unclassified;Unclassified;uncultured marine thaumarchaeote KM3_75_F03;
uncultured marine thaumarchaeote KM3_76_A03	Archaea;Thaumarchaeota;Unclassified;Unclassified;Unclassified;Unclassified;uncultured marine thaumarchaeote KM3_76_A03;
uncultured marine thaumarchaeote KM3_78_A04	Archaea;Thaumarchaeota;Unclassified;Unclassified;Unclassified;Unclassified;uncultured marine thaumarchaeote KM3_78_A04;
uncultured marine thaumarchaeote KM3_78_D03	Archaea;Thaumarchaeota;Unclassified;Unclassified;Unclassified;Unclassified;uncultured marine thaumarchaeote KM3_78_D03;
uncultured marine thaumarchaeote KM3_78_E10	Archaea;Thaumarchaeota;Unclassified;Unclassified;Unclassified;Unclassified;uncultured marine thaumarchaeote KM3_78_E10;
uncultured marine thaumarchaeote KM3_79_C04	Archaea;Thaumarchaeota;Unclassified;Unclassified;Unclassified;Unclassified;uncultured marine thaumarchaeote KM3_79_C04;
uncultured marine thaumarchaeote KM3_79_D07	Archaea;Thaumarchaeota;Unclassified;Unclassified;Unclassified;Unclassified;uncultured marine thaumarchaeote KM3_79_D07;
uncultured marine thaumarchaeote KM3_79_H05	Archaea;Thaumarchaeota;Unclassified;Unclassified;Unclassified;Unclassified;uncultured marine thaumarchaeote KM3_79_H05;
uncultured marine thaumarchaeote KM3_79_H09	Archaea;Thaumarchaeota;Unclassified;Unclassified;Unclassified;Unclassified;uncultured marine thaumarchaeote KM3_79_H09;
uncultured marine thaumarchaeote KM3_82_A11	Archaea;Thaumarchaeota;Unclassified;Unclassified;Unclassified;Unclassified;uncultured marine thaumarchaeote KM3_82_A11;
uncultured marine thaumarchaeote KM3_82_B03	Archaea;Thaumarchaeota;Unclassified;Unclassified;Unclassified;Unclassified;uncultured marine thaumarchaeote KM3_82_B03;
uncultured marine thaumarchaeote KM3_82_C03	Archaea;Thaumarchaeota;Unclassified;Unclassified;Unclassified;Unclassified;uncultured marine thaumarchaeote KM3_82_C03;
uncultured marine thaumarchaeote KM3_82_D05	Archaea;Thaumarchaeota;Unclassified;Unclassified;Unclassified;Unclassified;uncultured marine thaumarchaeote KM3_82_D05;
uncultured marine thaumarchaeote KM3_83_E04	Archaea;Thaumarchaeota;Unclassified;Unclassified;Unclassified;Unclassified;uncultured marine thaumarchaeote KM3_83_E04;
uncultured marine thaumarchaeote KM3_84_E02	Archaea;Thaumarchaeota;Unclassified;Unclassified;Unclassified;Unclassified;uncultured marine thaumarchaeote KM3_84_E02;
uncultured marine thaumarchaeote KM3_84_F11	Archaea;Thaumarchaeota;Unclassified;Unclassified;Unclassified;Unclassified;uncultured marine thaumarchaeote KM3_84_F11;
uncultured marine thaumarchaeote KM3_85_A07	Archaea;Thaumarchaeota;Unclassified;Unclassified;Unclassified;Unclassified;uncultured marine thaumarchaeote KM3_85_A07;
uncultured marine thaumarchaeote KM3_85_E11	Archaea;Thaumarchaeota;Unclassified;Unclassified;Unclassified;Unclassified;uncultured marine thaumarchaeote KM3_85_E11;
uncultured marine thaumarchaeote KM3_85_H09	Archaea;Thaumarchaeota;Unclassified;Unclassified;Unclassified;Unclassified;uncultured marine thaumarchaeote KM3_85_H09;
uncultured marine thaumarchaeote KM3_86_D01	Archaea;Thaumarchaeota;Unclassified;Unclassified;Unclassified;Unclassified;uncultured marine thaumarchaeote KM3_86_D01;
uncultured marine thaumarchaeote KM3_86_G02	Archaea;Thaumarchaeota;Unclassified;Unclassified;Unclassified;Unclassified;uncultured marine thaumarchaeote KM3_86_G02;
uncultured marine thaumarchaeote KM3_86_G05	Archaea;Thaumarchaeota;Unclassified;Unclassified;Unclassified;Unclassified;uncultured marine thaumarchaeote KM3_86_G05;
uncultured marine thaumarchaeote KM3_87_A02	Archaea;Thaumarchaeota;Unclassified;Unclassified;Unclassified;Unclassified;uncultured marine thaumarchaeote KM3_87_A02;
uncultured marine thaumarchaeote KM3_87_C05	Archaea;Thaumarchaeota;Unclassified;Unclassified;Unclassified;Unclassified;uncultured marine thaumarchaeote KM3_87_C05;
uncultured marine thaumarchaeote KM3_87_E01	Archaea;Thaumarchaeota;Unclassified;Unclassified;Unclassified;Unclassified;uncultured marine thaumarchaeote KM3_87_E01;
uncultured marine thaumarchaeote KM3_87_F05	Archaea;Thaumarchaeota;Unclassified;Unclassified;Unclassified;Unclassified;uncultured marine thaumarchaeote KM3_87_F05;
uncultured marine thaumarchaeote KM3_87_G04	Archaea;Thaumarchaeota;Unclassified;Unclassified;Unclassified;Unclassified;uncultured marine thaumarchaeote KM3_87_G04;
uncultured marine thaumarchaeote KM3_87_H02	Archaea;Thaumarchaeota;Unclassified;Unclassified;Unclassified;Unclassified;uncultured marine thaumarchaeote KM3_87_H02;
uncultured marine thaumarchaeote KM3_88_C09	Archaea;Thaumarchaeota;Unclassified;Unclassified;Unclassified;Unclassified;uncultured marine thaumarchaeote KM3_88_C09;
uncultured marine thaumarchaeote KM3_88_D08	Archaea;Thaumarchaeota;Unclassified;Unclassified;Unclassified;Unclassified;uncultured marine thaumarchaeote KM3_88_D08;
uncultured marine thaumarchaeote KM3_88_E12	Archaea;Thaumarchaeota;Unclassified;Unclassified;Unclassified;Unclassified;uncultured marine thaumarchaeote KM3_88_E12;
uncultured marine thaumarchaeote KM3_89_H08	Archaea;Thaumarchaeota;Unclassified;Unclassified;Unclassified;Unclassified;uncultured marine thaumarchaeote KM3_89_H08;
uncultured marine thaumarchaeote KM3_90_H07	Archaea;Thaumarchaeota;Unclassified;Unclassified;Unclassified;Unclassified;uncultured marine thaumarchaeote KM3_90_H07;
uncultured marine thaumarchaeote KM3_95_H05	Archaea;Thaumarchaeota;Unclassified;Unclassified;Unclassified;Unclassified;uncultured marine thaumarchaeote KM3_95_H05;
uncultured marine thaumarchaeote SAT1000_04_B06	Archaea;Thaumarchaeota;Unclassified;Unclassified;Unclassified;Unclassified;uncultured marine thaumarchaeote SAT1000_04_B06;
uncultured marine thaumarchaeote SAT1000_04_F07	Archaea;Thaumarchaeota;Unclassified;Unclassified;Unclassified;Unclassified;uncultured marine thaumarchaeote SAT1000_04_F07;
uncultured marine thaumarchaeote SAT1000_05_B05	Archaea;Thaumarchaeota;Unclassified;Unclassified;Unclassified;Unclassified;uncultured marine thaumarchaeote SAT1000_05_B05;
uncultured marine thaumarchaeote SAT1000_08_G06	Archaea;Thaumarchaeota;Unclassified;Unclassified;Unclassified;Unclassified;uncultured marine thaumarchaeote SAT1000_08_G06;
uncultured marine thaumarchaeote SAT1000_09_A04	Archaea;Thaumarchaeota;Unclassified;Unclassified;Unclassified;Unclassified;uncultured marine thaumarchaeote SAT1000_09_A04;
uncultured marine thaumarchaeote SAT1000_10_G09	Archaea;Thaumarchaeota;Unclassified;Unclassified;Unclassified;Unclassified;uncultured marine thaumarchaeote SAT1000_10_G09;
uncultured marine thaumarchaeote SAT1000_11_C10	Archaea;Thaumarchaeota;Unclassified;Unclassified;Unclassified;Unclassified;uncultured marine thaumarchaeote SAT1000_11_C10;
uncultured marine thaumarchaeote SAT1000_12_G09	Archaea;Thaumarchaeota;Unclassified;Unclassified;Unclassified;Unclassified;uncultured marine thaumarchaeote SAT1000_12_G09;
uncultured marine thaumarchaeote SAT1000_13_B06	Archaea;Thaumarchaeota;Unclassified;Unclassified;Unclassified;Unclassified;uncultured marine thaumarchaeote SAT1000_13_B06;
uncultured marine thaumarchaeote SAT1000_13_G01	Archaea;Thaumarchaeota;Unclassified;Unclassified;Unclassified;Unclassified;uncultured marine thaumarchaeote SAT1000_13_G01;
uncultured marine thaumarchaeote SAT1000_16_E04	Archaea;Thaumarchaeota;Unclassified;Unclassified;Unclassified;Unclassified;uncultured marine thaumarchaeote SAT1000_16_E04;
uncultured marine thaumarchaeote SAT1000_18_G08	Archaea;Thaumarchaeota;Unclassified;Unclassified;Unclassified;Unclassified;uncultured marine thaumarchaeote SAT1000_18_G08;
uncultured marine thaumarchaeote SAT1000_20_C01	Archaea;Thaumarchaeota;Unclassified;Unclassified;Unclassified;Unclassified;uncultured marine thaumarchaeote SAT1000_20_C01;
uncultured marine thaumarchaeote SAT1000_22_D06	Archaea;Thaumarchaeota;Unclassified;Unclassified;Unclassified;Unclassified;uncultured marine thaumarchaeote SAT1000_22_D06;
uncultured marine thaumarchaeote SAT1000_24_E05	Archaea;Thaumarchaeota;Unclassified;Unclassified;Unclassified;Unclassified;uncultured marine thaumarchaeote SAT1000_24_E05;
uncultured marine thaumarchaeote SAT1000_27_H05	Archaea;Thaumarchaeota;Unclassified;Unclassified;Unclassified;Unclassified;uncultured marine thaumarchaeote SAT1000_27_H05;
uncultured marine thaumarchaeote SAT1000_29_H07	Archaea;Thaumarchaeota;Unclassified;Unclassified;Unclassified;Unclassified;uncultured marine thaumarchaeote SAT1000_29_H07;
uncultured marine thaumarchaeote SAT1000_44_H06	Archaea;Thaumarchaeota;Unclassified;Unclassified;Unclassified;Unclassified;uncultured marine thaumarchaeote SAT1000_44_H06;
uncultured marine thaumarchaeote SAT1000_48_A08	Archaea;Thaumarchaeota;Unclassified;Unclassified;Unclassified;Unclassified;uncultured marine thaumarchaeote SAT1000_48_A08;
uncultured marine thaumarchaeote SAT1000_48_G08	Archaea;Thaumarchaeota;Unclassified;Unclassified;Unclassified;Unclassified;uncultured marine thaumarchaeote SAT1000_48_G08;
uncultured marine thaumarchaeote SAT1000_50_F07	Archaea;Thaumarchaeota;Unclassified;Unclassified;Unclassified;Unclassified;uncultured marine thaumarchaeote SAT1000_50_F07;
uncultured marine thaumarchaeote SAT1000_52_H09	Archaea;Thaumarchaeota;Unclassified;Unclassified;Unclassified;Unclassified;uncultured marine thaumarchaeote SAT1000_52_H09;
uncultured marine thaumarchaeote	Archaea;Thaumarchaeota;Unclassified;Unclassified;Unclassified;Unclassified;uncultured marine thaumarchaeote;
uncultured thaumarchaeote	Archaea;Thaumarchaeota;Unclassified;Unclassified;Unclassified;Unclassified;uncultured thaumarchaeote;
Candidatus Pacearchaeota archaeon CG1_02_30_18	Archaea;Unclassified;Unclassified;Unclassified;Unclassified;Unclassified;Candidatus Pacearchaeota archaeon CG1_02_30_18;
Candidatus Pacearchaeota archaeon CG1_02_31_27	Archaea;Unclassified;Unclassified;Unclassified;Unclassified;Unclassified;Candidatus Pacearchaeota archaeon CG1_02_31_27;
Candidatus Pacearchaeota archaeon CG1_02_32_132	Archaea;Unclassified;Unclassified;Unclassified;Unclassified;Unclassified;Candidatus Pacearchaeota archaeon CG1_02_32_132;
Candidatus Pacearchaeota archaeon CG1_02_32_21	Archaea;Unclassified;Unclassified;Unclassified;Unclassified;Unclassified;Candidatus Pacearchaeota archaeon CG1_02_32_21;
Candidatus Pacearchaeota archaeon CG1_02_35_32	Archaea;Unclassified;Unclassified;Unclassified;Unclassified;Unclassified;Candidatus Pacearchaeota archaeon CG1_02_35_32;
Candidatus Pacearchaeota archaeon CG1_02_39_14	Archaea;Unclassified;Unclassified;Unclassified;Unclassified;Unclassified;Candidatus Pacearchaeota archaeon CG1_02_39_14;
Candidatus Pacearchaeota archaeon RBG_13_33_26	Archaea;Unclassified;Unclassified;Unclassified;Unclassified;Unclassified;Candidatus Pacearchaeota archaeon RBG_13_33_26;
Candidatus Pacearchaeota archaeon RBG_13_36_9	Archaea;Unclassified;Unclassified;Unclassified;Unclassified;Unclassified;Candidatus Pacearchaeota archaeon RBG_13_36_9;
Candidatus Pacearchaeota archaeon RBG_16_35_8	Archaea;Unclassified;Unclassified;Unclassified;Unclassified;Unclassified;Candidatus Pacearchaeota archaeon RBG_16_35_8;
Candidatus Pacearchaeota archaeon RBG_19FT_COMBO_34_9	Archaea;Unclassified;Unclassified;Unclassified;Unclassified;Unclassified;Candidatus Pacearchaeota archaeon RBG_19FT_COMBO_34_9;
Candidatus Pacearchaeota archaeon ex4484_26	Archaea;Unclassified;Unclassified;Unclassified;Unclassified;Unclassified;Candidatus Pacearchaeota archaeon ex4484_26;
Candidatus Pacearchaeota archaeon ex4484_31	Archaea;Unclassified;Unclassified;Unclassified;Unclassified;Unclassified;Candidatus Pacearchaeota archaeon ex4484_31;
Candidatus Pacearchaeota archaeon ex4484_71	Archaea;Unclassified;Unclassified;Unclassified;Unclassified;Unclassified;Candidatus Pacearchaeota archaeon ex4484_71;
ammonia-oxidizing archaeon AR	Archaea;Unclassified;Unclassified;Unclassified;Unclassified;Unclassified;ammonia-oxidizing archaeon AR;
archaeon 13_1_20CM_2_51_12	Archaea;Unclassified;Unclassified;Unclassified;Unclassified;Unclassified;archaeon 13_1_20CM_2_51_12;
archaeon 13_1_20CM_2_54_9	Archaea;Unclassified;Unclassified;Unclassified;Unclassified;Unclassified;archaeon 13_1_20CM_2_54_9;
archaeon 13_2_20CM_2_52_21	Archaea;Unclassified;Unclassified;Unclassified;Unclassified;Unclassified;archaeon 13_2_20CM_2_52_21;
archaeon D22	Archaea;Unclassified;Unclassified;Unclassified;Unclassified;Unclassified;archaeon D22;
archaeon GW2011_AR10	Archaea;Unclassified;Unclassified;Unclassified;Unclassified;Unclassified;archaeon GW2011_AR10;
archaeon GW2011_AR11	Archaea;Unclassified;Unclassified;Unclassified;Unclassified;Unclassified;archaeon GW2011_AR11;
archaeon GW2011_AR13	Archaea;Unclassified;Unclassified;Unclassified;Unclassified;Unclassified;archaeon GW2011_AR13;
archaeon GW2011_AR15	Archaea;Unclassified;Unclassified;Unclassified;Unclassified;Unclassified;archaeon GW2011_AR15;
archaeon GW2011_AR16	Archaea;Unclassified;Unclassified;Unclassified;Unclassified;Unclassified;archaeon GW2011_AR16;
archaeon GW2011_AR17	Archaea;Unclassified;Unclassified;Unclassified;Unclassified;Unclassified;archaeon GW2011_AR17;
archaeon GW2011_AR18	Archaea;Unclassified;Unclassified;Unclassified;Unclassified;Unclassified;archaeon GW2011_AR18;
archaeon GW2011_AR19	Archaea;Unclassified;Unclassified;Unclassified;Unclassified;Unclassified;archaeon GW2011_AR19;
archaeon GW2011_AR1	Archaea;Unclassified;Unclassified;Unclassified;Unclassified;Unclassified;archaeon GW2011_AR1;
archaeon GW2011_AR20	Archaea;Unclassified;Unclassified;Unclassified;Unclassified;Unclassified;archaeon GW2011_AR20;
archaeon GW2011_AR3	Archaea;Unclassified;Unclassified;Unclassified;Unclassified;Unclassified;archaeon GW2011_AR3;
archaeon GW2011_AR4	Archaea;Unclassified;Unclassified;Unclassified;Unclassified;Unclassified;archaeon GW2011_AR4;
archaeon GW2011_AR5	Archaea;Unclassified;Unclassified;Unclassified;Unclassified;Unclassified;archaeon GW2011_AR5;
archaeon GW2011_AR6	Archaea;Unclassified;Unclassified;Unclassified;Unclassified;Unclassified;archaeon GW2011_AR6;
archaeon GW2011_AR9	Archaea;Unclassified;Unclassified;Unclassified;Unclassified;Unclassified;archaeon GW2011_AR9;
archaeon ex4484_74	Archaea;Unclassified;Unclassified;Unclassified;Unclassified;Unclassified;archaeon ex4484_74;
uncultured ammonia-oxidizing archaeon	Archaea;Unclassified;Unclassified;Unclassified;Unclassified;Unclassified;uncultured ammonia-oxidizing archaeon;
uncultured archaeon A07HB70	Archaea;Unclassified;Unclassified;Unclassified;Unclassified;Unclassified;uncultured archaeon A07HB70;
uncultured archaeon A07HN63	Archaea;Unclassified;Unclassified;Unclassified;Unclassified;Unclassified;uncultured archaeon A07HN63;
uncultured archaeon A07HR60	Archaea;Unclassified;Unclassified;Unclassified;Unclassified;Unclassified;uncultured archaeon A07HR60;
uncultured archaeon GZfos28G7	Archaea;Unclassified;Unclassified;Unclassified;Unclassified;Unclassified;uncultured archaeon GZfos28G7;
uncultured archaeon GZfos9E5	Archaea;Unclassified;Unclassified;Unclassified;Unclassified;Unclassified;uncultured archaeon GZfos9E5;
uncultured archaeon MedDCM-OCT-S02-C115	Archaea;Unclassified;Unclassified;Unclassified;Unclassified;Unclassified;uncultured archaeon MedDCM-OCT-S02-C115;
uncultured archaeon MedDCM-OCT-S04-C140	Archaea;Unclassified;Unclassified;Unclassified;Unclassified;Unclassified;uncultured archaeon MedDCM-OCT-S04-C140;
uncultured archaeon MedDCM-OCT-S04-C14	Archaea;Unclassified;Unclassified;Unclassified;Unclassified;Unclassified;uncultured archaeon MedDCM-OCT-S04-C14;
uncultured archaeon MedDCM-OCT-S04-C163	Archaea;Unclassified;Unclassified;Unclassified;Unclassified;Unclassified;uncultured archaeon MedDCM-OCT-S04-C163;
uncultured archaeon MedDCM-OCT-S04-C246	Archaea;Unclassified;Unclassified;Unclassified;Unclassified;Unclassified;uncultured archaeon MedDCM-OCT-S04-C246;
uncultured archaeon MedDCM-OCT-S05-C10	Archaea;Unclassified;Unclassified;Unclassified;Unclassified;Unclassified;uncultured archaeon MedDCM-OCT-S05-C10;
uncultured archaeon MedDCM-OCT-S05-C205	Archaea;Unclassified;Unclassified;Unclassified;Unclassified;Unclassified;uncultured archaeon MedDCM-OCT-S05-C205;
uncultured archaeon MedDCM-OCT-S05-C32	Archaea;Unclassified;Unclassified;Unclassified;Unclassified;Unclassified;uncultured archaeon MedDCM-OCT-S05-C32;
uncultured archaeon MedDCM-OCT-S05-C418	Archaea;Unclassified;Unclassified;Unclassified;Unclassified;Unclassified;uncultured archaeon MedDCM-OCT-S05-C418;
uncultured archaeon MedDCM-OCT-S05-C57	Archaea;Unclassified;Unclassified;Unclassified;Unclassified;Unclassified;uncultured archaeon MedDCM-OCT-S05-C57;
uncultured archaeon MedDCM-OCT-S05-C724	Archaea;Unclassified;Unclassified;Unclassified;Unclassified;Unclassified;uncultured archaeon MedDCM-OCT-S05-C724;
uncultured archaeon MedDCM-OCT-S08-C16	Archaea;Unclassified;Unclassified;Unclassified;Unclassified;Unclassified;uncultured archaeon MedDCM-OCT-S08-C16;
uncultured archaeon MedDCM-OCT-S08-C282	Archaea;Unclassified;Unclassified;Unclassified;Unclassified;Unclassified;uncultured archaeon MedDCM-OCT-S08-C282;
uncultured archaeon MedDCM-OCT-S08-C37	Archaea;Unclassified;Unclassified;Unclassified;Unclassified;Unclassified;uncultured archaeon MedDCM-OCT-S08-C37;
uncultured archaeon MedDCM-OCT-S08-C54	Archaea;Unclassified;Unclassified;Unclassified;Unclassified;Unclassified;uncultured archaeon MedDCM-OCT-S08-C54;
uncultured archaeon MedDCM-OCT-S08-C82	Archaea;Unclassified;Unclassified;Unclassified;Unclassified;Unclassified;uncultured archaeon MedDCM-OCT-S08-C82;
uncultured archaeon MedDCM-OCT-S08-C92	Archaea;Unclassified;Unclassified;Unclassified;Unclassified;Unclassified;uncultured archaeon MedDCM-OCT-S08-C92;
uncultured archaeon MedDCM-OCT-S09-C13	Archaea;Unclassified;Unclassified;Unclassified;Unclassified;Unclassified;uncultured archaeon MedDCM-OCT-S09-C13;
uncultured archaeon MedDCM-OCT-S09-C50	Archaea;Unclassified;Unclassified;Unclassified;Unclassified;Unclassified;uncultured archaeon MedDCM-OCT-S09-C50;
uncultured archaeon MedDCM-OCT-S11-C441	Archaea;Unclassified;Unclassified;Unclassified;Unclassified;Unclassified;uncultured archaeon MedDCM-OCT-S11-C441;
uncultured archaeon MedDCM-OCT-S11-C473	Archaea;Unclassified;Unclassified;Unclassified;Unclassified;Unclassified;uncultured archaeon MedDCM-OCT-S11-C473;
uncultured archaeon	Archaea;Unclassified;Unclassified;Unclassified;Unclassified;Unclassified;uncultured archaeon;
Diapherotrites archaeon SCGC AAA011-E11	Archaea;unclassified Archaea;unclassified_Archaea_X;unclassified_Archaea_XX;candidate division DUSEL3;DUSEL3;Diapherotrites archaeon SCGC AAA011-E11;
candidate division DUSEL3 archaeon SCGC AAA011-N19	Archaea;unclassified Archaea;unclassified_Archaea_X;unclassified_Archaea_XX;candidate division DUSEL3;DUSEL3;candidate division DUSEL3 archaeon SCGC AAA011-N19;
Nanoarchaeota archaeon SCGC AAA011-G17	Archaea;unclassified Archaea;unclassified_Archaea_X;unclassified_Archaea_XX;candidate division DUSEL4;unclassified candidate division DUSEL4;Nanoarchaeota archaeon SCGC AAA011-G17;
Nanoarchaeota archaeon SCGC AAA011-K22	Archaea;unclassified Archaea;unclassified_Archaea_X;unclassified_Archaea_XX;candidate division DUSEL4;unclassified candidate division DUSEL4;Nanoarchaeota archaeon SCGC AAA011-K22;
Nanoarchaeota archaeon SCGC AAA011-L22	Archaea;unclassified Archaea;unclassified_Archaea_X;unclassified_Archaea_XX;candidate division DUSEL4;unclassified candidate division DUSEL4;Nanoarchaeota archaeon SCGC AAA011-L22;
candidate division DUSEL4 archaeon SCGC AAA011-J02	Archaea;unclassified Archaea;unclassified_Archaea_X;unclassified_Archaea_XX;candidate division DUSEL4;unclassified candidate division DUSEL4;candidate division DUSEL4 archaeon SCGC AAA011-J02;
candidate division DUSEL4 archaeon SCGC AAA011-L15	Archaea;unclassified Archaea;unclassified_Archaea_X;unclassified_Archaea_XX;candidate division DUSEL4;unclassified candidate division DUSEL4;candidate division DUSEL4 archaeon SCGC AAA011-L15;
Solibacter usitatus Ellin6076	Bacteria;Acidobacteria;Acidobacteria_X;Acidobacteria_XX;Acidobacteria_XXX;Solibacter;Solibacter usitatus Ellin6076;
Acidobacterium capsulatum ATCC 51196	Bacteria;Acidobacteria;Acidobacteria_X;Acidobacteriales;Acidobacteriaceae;Acidobacterium;Acidobacterium capsulatum ATCC 51196;
Granulicella mallensis MP5ACTX8 A	Bacteria;Acidobacteria;Acidobacteria_X;Acidobacteriales;Acidobacteriaceae;Granulicella;Granulicella mallensis MP5ACTX8 A;
Granulicella mallensis MP5ACTX8	Bacteria;Acidobacteria;Acidobacteria_X;Acidobacteriales;Acidobacteriaceae;Granulicella;Granulicella mallensis MP5ACTX8;
Koribacter versatilis Ellin345	Bacteria;Acidobacteria;Acidobacteria_X;Acidobacteriales;Acidobacteriaceae;Koribacter;Koribacter versatilis Ellin345;
Terriglobus roseus DSM 18391	Bacteria;Acidobacteria;Acidobacteria_X;Acidobacteriales;Acidobacteriaceae;Terriglobus;Terriglobus roseus DSM 18391;
Terriglobus saanensis SP1PR4	Bacteria;Acidobacteria;Acidobacteria_X;Acidobacteriales;Acidobacteriaceae;Terriglobus;Terriglobus saanensis SP1PR4;
Chloracidobacterium thermophilum B	Bacteria;Acidobacteria;Acidobacteria_X;Chloracidobacterium;Chloracidobacterium_X;Chloracidobacterium_XX;Chloracidobacterium thermophilum B;
Acidobacterium ailaaui	Bacteria;Acidobacteria;Acidobacteriia;Acidobacteriales;Acidobacteriaceae;Acidobacterium;Acidobacterium ailaaui;
Acidobacterium capsulatum	Bacteria;Acidobacteria;Acidobacteriia;Acidobacteriales;Acidobacteriaceae;Acidobacterium;Acidobacterium capsulatum;
Bryocella elongata	Bacteria;Acidobacteria;Acidobacteriia;Acidobacteriales;Acidobacteriaceae;Bryocella;Bryocella elongata;
Edaphobacter aggregans	Bacteria;Acidobacteria;Acidobacteriia;Acidobacteriales;Acidobacteriaceae;Edaphobacter;Edaphobacter aggregans;
Granulicella pectinivorans	Bacteria;Acidobacteria;Acidobacteriia;Acidobacteriales;Acidobacteriaceae;Granulicella;Granulicella pectinivorans;
Granulicella rosea	Bacteria;Acidobacteria;Acidobacteriia;Acidobacteriales;Acidobacteriaceae;Granulicella;Granulicella rosea;
Granulicella tundricola	Bacteria;Acidobacteria;Acidobacteriia;Acidobacteriales;Acidobacteriaceae;Granulicella;Granulicella tundricola;
Silvibacterium bohemicum	Bacteria;Acidobacteria;Acidobacteriia;Acidobacteriales;Acidobacteriaceae;Silvibacterium;Silvibacterium bohemicum;
Terracidiphilus gabretensis	Bacteria;Acidobacteria;Acidobacteriia;Acidobacteriales;Acidobacteriaceae;Terracidiphilus;Terracidiphilus gabretensis;
Terriglobus roseus	Bacteria;Acidobacteria;Acidobacteriia;Acidobacteriales;Acidobacteriaceae;Terriglobus;Terriglobus roseus;
Terriglobus sp. TAA 43	Bacteria;Acidobacteria;Acidobacteriia;Acidobacteriales;Acidobacteriaceae;Terriglobus;Terriglobus sp. TAA 43;
Acidobacteria bacterium KBS 146	Bacteria;Acidobacteria;Acidobacteriia;Acidobacteriales;Acidobacteriaceae;Unclassified;Acidobacteria bacterium KBS 146;
Acidobacteriaceae bacterium KBS 83	Bacteria;Acidobacteria;Acidobacteriia;Acidobacteriales;Acidobacteriaceae;Unclassified;Acidobacteriaceae bacterium KBS 83;
Acidobacteriaceae bacterium KBS 89	Bacteria;Acidobacteria;Acidobacteriia;Acidobacteriales;Acidobacteriaceae;Unclassified;Acidobacteriaceae bacterium KBS 89;
Acidobacteriaceae bacterium KBS 96	Bacteria;Acidobacteria;Acidobacteriia;Acidobacteriales;Acidobacteriaceae;Unclassified;Acidobacteriaceae bacterium KBS 96;
Acidobacteriaceae bacterium URHE0068	Bacteria;Acidobacteria;Acidobacteriia;Acidobacteriales;Acidobacteriaceae;Unclassified;Acidobacteriaceae bacterium URHE0068;
Acidobacteriales bacterium 13_1_40CM_3_55_5	Bacteria;Acidobacteria;Acidobacteriia;Acidobacteriales;Unclassified;Unclassified;Acidobacteriales bacterium 13_1_40CM_3_55_5;
Acidobacteriales bacterium 13_2_20CM_2_55_5	Bacteria;Acidobacteria;Acidobacteriia;Acidobacteriales;Unclassified;Unclassified;Acidobacteriales bacterium 13_2_20CM_2_55_5;
Acidobacteriales bacterium 13_2_20CM_55_8	Bacteria;Acidobacteria;Acidobacteriia;Acidobacteriales;Unclassified;Unclassified;Acidobacteriales bacterium 13_2_20CM_55_8;
Acidobacteriales bacterium 59-55	Bacteria;Acidobacteria;Acidobacteriia;Acidobacteriales;Unclassified;Unclassified;Acidobacteriales bacterium 59-55;
uncultured Acidobacteriales bacterium HF0200_23L05	Bacteria;Acidobacteria;Acidobacteriia;Acidobacteriales;Unclassified;Unclassified;uncultured Acidobacteriales bacterium HF0200_23L05;
Chloracidobacterium sp. CP2_5A	Bacteria;Acidobacteria;Blastocatellia;Unclassified;Unclassified;Chloracidobacterium;Chloracidobacterium sp. CP2_5A;
Chloracidobacterium thermophilum	Bacteria;Acidobacteria;Blastocatellia;Unclassified;Unclassified;Chloracidobacterium;Chloracidobacterium thermophilum;
Pyrinomonas methylaliphatogenes	Bacteria;Acidobacteria;Blastocatellia;Unclassified;Unclassified;Pyrinomonas;Pyrinomonas methylaliphatogenes;
Geothrix fermentans	Bacteria;Acidobacteria;Holophagae;Holophagales;Holophagaceae;Geothrix;Geothrix fermentans;
Holophaga foetida DSM 6591	Bacteria;Acidobacteria;Holophagae;Holophagales;Holophagaceae;Holophaga;Holophaga foetida DSM 6591;
Bryobacter aggregatus	Bacteria;Acidobacteria;Solibacteres;Solibacterales;Bryobacteraceae;Bryobacter;Bryobacter aggregatus;
Candidatus Solibacter usitatus	Bacteria;Acidobacteria;Solibacteres;Solibacterales;Solibacteraceae;Candidatus Solibacter;Candidatus Solibacter usitatus;
Solibacteres bacterium 12-62-4	Bacteria;Acidobacteria;Solibacteres;Unclassified;Unclassified;Unclassified;Solibacteres bacterium 12-62-4;
Luteitalea pratensis	Bacteria;Acidobacteria;Unclassified;Unclassified;Unclassified;Luteitalea;Luteitalea pratensis;
Thermoanaerobaculum aquaticum	Bacteria;Acidobacteria;Unclassified;Unclassified;Unclassified;Thermoanaerobaculum;Thermoanaerobaculum aquaticum;
Acidobacteria bacterium 13_1_20CM_2_55_15	Bacteria;Acidobacteria;Unclassified;Unclassified;Unclassified;Unclassified;Acidobacteria bacterium 13_1_20CM_2_55_15;
Acidobacteria bacterium 13_1_20CM_2_57_8	Bacteria;Acidobacteria;Unclassified;Unclassified;Unclassified;Unclassified;Acidobacteria bacterium 13_1_20CM_2_57_8;
Acidobacteria bacterium 13_1_20CM_2_60_10	Bacteria;Acidobacteria;Unclassified;Unclassified;Unclassified;Unclassified;Acidobacteria bacterium 13_1_20CM_2_60_10;
Acidobacteria bacterium 13_1_20CM_2_65_9	Bacteria;Acidobacteria;Unclassified;Unclassified;Unclassified;Unclassified;Acidobacteria bacterium 13_1_20CM_2_65_9;
Acidobacteria bacterium 13_1_20CM_2_68_14	Bacteria;Acidobacteria;Unclassified;Unclassified;Unclassified;Unclassified;Acidobacteria bacterium 13_1_20CM_2_68_14;
Acidobacteria bacterium 13_1_20CM_2_68_7	Bacteria;Acidobacteria;Unclassified;Unclassified;Unclassified;Unclassified;Acidobacteria bacterium 13_1_20CM_2_68_7;
Acidobacteria bacterium 13_1_20CM_3_53_8	Bacteria;Acidobacteria;Unclassified;Unclassified;Unclassified;Unclassified;Acidobacteria bacterium 13_1_20CM_3_53_8;
Acidobacteria bacterium 13_1_20CM_3_58_11	Bacteria;Acidobacteria;Unclassified;Unclassified;Unclassified;Unclassified;Acidobacteria bacterium 13_1_20CM_3_58_11;
Acidobacteria bacterium 13_1_20CM_4_56_7	Bacteria;Acidobacteria;Unclassified;Unclassified;Unclassified;Unclassified;Acidobacteria bacterium 13_1_20CM_4_56_7;
Acidobacteria bacterium 13_1_20CM_4_57_11	Bacteria;Acidobacteria;Unclassified;Unclassified;Unclassified;Unclassified;Acidobacteria bacterium 13_1_20CM_4_57_11;
Acidobacteria bacterium 13_1_20CM_58_21	Bacteria;Acidobacteria;Unclassified;Unclassified;Unclassified;Unclassified;Acidobacteria bacterium 13_1_20CM_58_21;
Acidobacteria bacterium 13_1_40CM_2_56_11	Bacteria;Acidobacteria;Unclassified;Unclassified;Unclassified;Unclassified;Acidobacteria bacterium 13_1_40CM_2_56_11;
Acidobacteria bacterium 13_1_40CM_2_56_5	Bacteria;Acidobacteria;Unclassified;Unclassified;Unclassified;Unclassified;Acidobacteria bacterium 13_1_40CM_2_56_5;
Acidobacteria bacterium 13_1_40CM_2_60_7	Bacteria;Acidobacteria;Unclassified;Unclassified;Unclassified;Unclassified;Acidobacteria bacterium 13_1_40CM_2_60_7;
Acidobacteria bacterium 13_1_40CM_2_64_6	Bacteria;Acidobacteria;Unclassified;Unclassified;Unclassified;Unclassified;Acidobacteria bacterium 13_1_40CM_2_64_6;
Acidobacteria bacterium 13_1_40CM_2_68_10	Bacteria;Acidobacteria;Unclassified;Unclassified;Unclassified;Unclassified;Acidobacteria bacterium 13_1_40CM_2_68_10;
Acidobacteria bacterium 13_1_40CM_2_68_5	Bacteria;Acidobacteria;Unclassified;Unclassified;Unclassified;Unclassified;Acidobacteria bacterium 13_1_40CM_2_68_5;
Acidobacteria bacterium 13_1_40CM_3_55_6	Bacteria;Acidobacteria;Unclassified;Unclassified;Unclassified;Unclassified;Acidobacteria bacterium 13_1_40CM_3_55_6;
Acidobacteria bacterium 13_1_40CM_3_56_11	Bacteria;Acidobacteria;Unclassified;Unclassified;Unclassified;Unclassified;Acidobacteria bacterium 13_1_40CM_3_56_11;
Acidobacteria bacterium 13_1_40CM_3_65_5	Bacteria;Acidobacteria;Unclassified;Unclassified;Unclassified;Unclassified;Acidobacteria bacterium 13_1_40CM_3_65_5;
Acidobacteria bacterium 13_1_40CM_4_57_6	Bacteria;Acidobacteria;Unclassified;Unclassified;Unclassified;Unclassified;Acidobacteria bacterium 13_1_40CM_4_57_6;
Acidobacteria bacterium 13_1_40CM_4_58_4	Bacteria;Acidobacteria;Unclassified;Unclassified;Unclassified;Unclassified;Acidobacteria bacterium 13_1_40CM_4_58_4;
Acidobacteria bacterium 13_1_40CM_4_65_8	Bacteria;Acidobacteria;Unclassified;Unclassified;Unclassified;Unclassified;Acidobacteria bacterium 13_1_40CM_4_65_8;
Acidobacteria bacterium 13_1_40CM_4_69_4	Bacteria;Acidobacteria;Unclassified;Unclassified;Unclassified;Unclassified;Acidobacteria bacterium 13_1_40CM_4_69_4;
Acidobacteria bacterium 13_1_40CM_56_16	Bacteria;Acidobacteria;Unclassified;Unclassified;Unclassified;Unclassified;Acidobacteria bacterium 13_1_40CM_56_16;
Acidobacteria bacterium 13_1_40CM_65_14	Bacteria;Acidobacteria;Unclassified;Unclassified;Unclassified;Unclassified;Acidobacteria bacterium 13_1_40CM_65_14;
Acidobacteria bacterium 13_2_20CM_2_57_12	Bacteria;Acidobacteria;Unclassified;Unclassified;Unclassified;Unclassified;Acidobacteria bacterium 13_2_20CM_2_57_12;
Acidobacteria bacterium 13_2_20CM_2_57_6	Bacteria;Acidobacteria;Unclassified;Unclassified;Unclassified;Unclassified;Acidobacteria bacterium 13_2_20CM_2_57_6;
Acidobacteria bacterium 13_2_20CM_2_66_4	Bacteria;Acidobacteria;Unclassified;Unclassified;Unclassified;Unclassified;Acidobacteria bacterium 13_2_20CM_2_66_4;
Acidobacteria bacterium 13_2_20CM_56_17	Bacteria;Acidobacteria;Unclassified;Unclassified;Unclassified;Unclassified;Acidobacteria bacterium 13_2_20CM_56_17;
Acidobacteria bacterium 13_2_20CM_57_17	Bacteria;Acidobacteria;Unclassified;Unclassified;Unclassified;Unclassified;Acidobacteria bacterium 13_2_20CM_57_17;
Acidobacteria bacterium 13_2_20CM_58_27	Bacteria;Acidobacteria;Unclassified;Unclassified;Unclassified;Unclassified;Acidobacteria bacterium 13_2_20CM_58_27;
Acidobacteria bacterium 21-70-11	Bacteria;Acidobacteria;Unclassified;Unclassified;Unclassified;Unclassified;Acidobacteria bacterium 21-70-11;
Acidobacteria bacterium 37-65-4	Bacteria;Acidobacteria;Unclassified;Unclassified;Unclassified;Unclassified;Acidobacteria bacterium 37-65-4;
Acidobacteria bacterium 37-71-11	Bacteria;Acidobacteria;Unclassified;Unclassified;Unclassified;Unclassified;Acidobacteria bacterium 37-71-11;
Acidobacteria bacterium Mor1	Bacteria;Acidobacteria;Unclassified;Unclassified;Unclassified;Unclassified;Acidobacteria bacterium Mor1;
Acidobacteria bacterium OLB17	Bacteria;Acidobacteria;Unclassified;Unclassified;Unclassified;Unclassified;Acidobacteria bacterium OLB17;
Acidobacteria bacterium RBG_13_68_16	Bacteria;Acidobacteria;Unclassified;Unclassified;Unclassified;Unclassified;Acidobacteria bacterium RBG_13_68_16;
Acidobacteria bacterium RBG_16_64_8	Bacteria;Acidobacteria;Unclassified;Unclassified;Unclassified;Unclassified;Acidobacteria bacterium RBG_16_64_8;
Acidobacteria bacterium RBG_16_68_9	Bacteria;Acidobacteria;Unclassified;Unclassified;Unclassified;Unclassified;Acidobacteria bacterium RBG_16_68_9;
Acidobacteria bacterium RBG_16_70_10	Bacteria;Acidobacteria;Unclassified;Unclassified;Unclassified;Unclassified;Acidobacteria bacterium RBG_16_70_10;
Acidobacteria bacterium RIFCSPHIGHO2_01_FULL_67_28	Bacteria;Acidobacteria;Unclassified;Unclassified;Unclassified;Unclassified;Acidobacteria bacterium RIFCSPHIGHO2_01_FULL_67_28;
Acidobacteria bacterium RIFCSPHIGHO2_02_FULL_67_57	Bacteria;Acidobacteria;Unclassified;Unclassified;Unclassified;Unclassified;Acidobacteria bacterium RIFCSPHIGHO2_02_FULL_67_57;
Acidobacteria bacterium RIFCSPHIGHO2_12_FULL_67_30	Bacteria;Acidobacteria;Unclassified;Unclassified;Unclassified;Unclassified;Acidobacteria bacterium RIFCSPHIGHO2_12_FULL_67_30;
Acidobacteria bacterium RIFCSPLOWO2_02_FULL_59_13	Bacteria;Acidobacteria;Unclassified;Unclassified;Unclassified;Unclassified;Acidobacteria bacterium RIFCSPLOWO2_02_FULL_59_13;
Acidobacteria bacterium RIFCSPLOWO2_02_FULL_60_20	Bacteria;Acidobacteria;Unclassified;Unclassified;Unclassified;Unclassified;Acidobacteria bacterium RIFCSPLOWO2_02_FULL_60_20;
Acidobacteria bacterium RIFCSPLOWO2_02_FULL_61_28	Bacteria;Acidobacteria;Unclassified;Unclassified;Unclassified;Unclassified;Acidobacteria bacterium RIFCSPLOWO2_02_FULL_61_28;
Acidobacteria bacterium RIFCSPLOWO2_02_FULL_64_15	Bacteria;Acidobacteria;Unclassified;Unclassified;Unclassified;Unclassified;Acidobacteria bacterium RIFCSPLOWO2_02_FULL_64_15;
Acidobacteria bacterium RIFCSPLOWO2_02_FULL_65_29	Bacteria;Acidobacteria;Unclassified;Unclassified;Unclassified;Unclassified;Acidobacteria bacterium RIFCSPLOWO2_02_FULL_65_29;
Acidobacteria bacterium RIFCSPLOWO2_02_FULL_67_21	Bacteria;Acidobacteria;Unclassified;Unclassified;Unclassified;Unclassified;Acidobacteria bacterium RIFCSPLOWO2_02_FULL_67_21;
Acidobacteria bacterium RIFCSPLOWO2_02_FULL_67_36	Bacteria;Acidobacteria;Unclassified;Unclassified;Unclassified;Unclassified;Acidobacteria bacterium RIFCSPLOWO2_02_FULL_67_36;
Acidobacteria bacterium RIFCSPLOWO2_02_FULL_68_18	Bacteria;Acidobacteria;Unclassified;Unclassified;Unclassified;Unclassified;Acidobacteria bacterium RIFCSPLOWO2_02_FULL_68_18;
Acidobacteria bacterium RIFCSPLOWO2_12_FULL_54_10	Bacteria;Acidobacteria;Unclassified;Unclassified;Unclassified;Unclassified;Acidobacteria bacterium RIFCSPLOWO2_12_FULL_54_10;
Acidobacteria bacterium RIFCSPLOWO2_12_FULL_59_11	Bacteria;Acidobacteria;Unclassified;Unclassified;Unclassified;Unclassified;Acidobacteria bacterium RIFCSPLOWO2_12_FULL_59_11;
Acidobacteria bacterium RIFCSPLOWO2_12_FULL_60_22	Bacteria;Acidobacteria;Unclassified;Unclassified;Unclassified;Unclassified;Acidobacteria bacterium RIFCSPLOWO2_12_FULL_60_22;
Acidobacteria bacterium RIFCSPLOWO2_12_FULL_65_11	Bacteria;Acidobacteria;Unclassified;Unclassified;Unclassified;Unclassified;Acidobacteria bacterium RIFCSPLOWO2_12_FULL_65_11;
Acidobacteria bacterium RIFCSPLOWO2_12_FULL_66_10	Bacteria;Acidobacteria;Unclassified;Unclassified;Unclassified;Unclassified;Acidobacteria bacterium RIFCSPLOWO2_12_FULL_66_10;
Acidobacteria bacterium RIFCSPLOWO2_12_FULL_66_21	Bacteria;Acidobacteria;Unclassified;Unclassified;Unclassified;Unclassified;Acidobacteria bacterium RIFCSPLOWO2_12_FULL_66_21;
Acidobacteria bacterium RIFCSPLOWO2_12_FULL_67_14	Bacteria;Acidobacteria;Unclassified;Unclassified;Unclassified;Unclassified;Acidobacteria bacterium RIFCSPLOWO2_12_FULL_67_14;
Acidobacteria bacterium RIFCSPLOWO2_12_FULL_67_14b	Bacteria;Acidobacteria;Unclassified;Unclassified;Unclassified;Unclassified;Acidobacteria bacterium RIFCSPLOWO2_12_FULL_67_14b;
Acidobacteria bacterium RIFCSPLOWO2_12_FULL_68_19	Bacteria;Acidobacteria;Unclassified;Unclassified;Unclassified;Unclassified;Acidobacteria bacterium RIFCSPLOWO2_12_FULL_68_19;
Acidobacteria bacterium SCGC AG-212-P17	Bacteria;Acidobacteria;Unclassified;Unclassified;Unclassified;Unclassified;Acidobacteria bacterium SCGC AG-212-P17;
Acidobacteria bacterium SCN 69-37	Bacteria;Acidobacteria;Unclassified;Unclassified;Unclassified;Unclassified;Acidobacteria bacterium SCN 69-37;
uncultured Acidobacteria bacterium A2	Bacteria;Acidobacteria;Unclassified;Unclassified;Unclassified;Unclassified;uncultured Acidobacteria bacterium A2;
uncultured Acidobacteria bacterium HF0770_27F21	Bacteria;Acidobacteria;Unclassified;Unclassified;Unclassified;Unclassified;uncultured Acidobacteria bacterium HF0770_27F21;
uncultured Acidobacteria bacterium HF4000_26D02	Bacteria;Acidobacteria;Unclassified;Unclassified;Unclassified;Unclassified;uncultured Acidobacteria bacterium HF4000_26D02;
uncultured Acidobacteria bacterium Rifle_16ft_4_minimus_38982	Bacteria;Acidobacteria;Unclassified;Unclassified;Unclassified;Unclassified;uncultured Acidobacteria bacterium Rifle_16ft_4_minimus_38982;
uncultured Acidobacteria bacterium	Bacteria;Acidobacteria;Unclassified;Unclassified;Unclassified;Unclassified;uncultured Acidobacteria bacterium;
Acidimicrobium ferrooxidans DSM 10331	Bacteria;Actinobacteria;Acidimicrobiia;Acidimicrobiales;Acidimicrobiaceae;Acidimicrobium;Acidimicrobium ferrooxidans DSM 10331;
Acidimicrobium sp. BACL17 MAG-120823-bin42	Bacteria;Actinobacteria;Acidimicrobiia;Acidimicrobiales;Acidimicrobiaceae;Acidimicrobium;Acidimicrobium sp. BACL17 MAG-120823-bin42;
Acidimicrobium sp. BACL17 MAG-120924-bin0	Bacteria;Actinobacteria;Acidimicrobiia;Acidimicrobiales;Acidimicrobiaceae;Acidimicrobium;Acidimicrobium sp. BACL17 MAG-120924-bin0;
Acidimicrobium sp. BACL19 MAG-120924-bin39	Bacteria;Actinobacteria;Acidimicrobiia;Acidimicrobiales;Acidimicrobiaceae;Acidimicrobium;Acidimicrobium sp. BACL19 MAG-120924-bin39;
Acidimicrobium sp. BACL27 MAG-120823-bin4	Bacteria;Actinobacteria;Acidimicrobiia;Acidimicrobiales;Acidimicrobiaceae;Acidimicrobium;Acidimicrobium sp. BACL27 MAG-120823-bin4;
Acidithrix ferrooxidans	Bacteria;Actinobacteria;Acidimicrobiia;Acidimicrobiales;Acidimicrobiaceae;Acidithrix;Acidithrix ferrooxidans;
Ferrimicrobium acidiphilum	Bacteria;Actinobacteria;Acidimicrobiia;Acidimicrobiales;Acidimicrobiaceae;Ferrimicrobium;Ferrimicrobium acidiphilum;
Ferrithrix thermotolerans	Bacteria;Actinobacteria;Acidimicrobiia;Acidimicrobiales;Acidimicrobiaceae;Ferrithrix;Ferrithrix thermotolerans;
Ilumatobacter coccineus YM16-304	Bacteria;Actinobacteria;Acidimicrobiia;Acidimicrobiales;Acidimicrobiaceae;Ilumatobacter;Ilumatobacter coccineus YM16-304;
Ilumatobacter coccineus	Bacteria;Actinobacteria;Acidimicrobiia;Acidimicrobiales;Acidimicrobiaceae;Ilumatobacter;Ilumatobacter coccineus;
Ilumatobacter nonamiensis	Bacteria;Actinobacteria;Acidimicrobiia;Acidimicrobiales;Acidimicrobiaceae;Ilumatobacter;Ilumatobacter nonamiensis;
Acidimicrobiaceae bacterium TMED130	Bacteria;Actinobacteria;Acidimicrobiia;Acidimicrobiales;Acidimicrobiaceae;Unclassified;Acidimicrobiaceae bacterium TMED130;
Acidimicrobiaceae bacterium TMED189	Bacteria;Actinobacteria;Acidimicrobiia;Acidimicrobiales;Acidimicrobiaceae;Unclassified;Acidimicrobiaceae bacterium TMED189;
Acidimicrobiaceae bacterium TMED210	Bacteria;Actinobacteria;Acidimicrobiia;Acidimicrobiales;Acidimicrobiaceae;Unclassified;Acidimicrobiaceae bacterium TMED210;
Acidimicrobiaceae bacterium TMED224	Bacteria;Actinobacteria;Acidimicrobiia;Acidimicrobiales;Acidimicrobiaceae;Unclassified;Acidimicrobiaceae bacterium TMED224;
Acidimicrobiaceae bacterium TMED244	Bacteria;Actinobacteria;Acidimicrobiia;Acidimicrobiales;Acidimicrobiaceae;Unclassified;Acidimicrobiaceae bacterium TMED244;
Acidimicrobiaceae bacterium TMED77	Bacteria;Actinobacteria;Acidimicrobiia;Acidimicrobiales;Acidimicrobiaceae;Unclassified;Acidimicrobiaceae bacterium TMED77;
Candidatus Microthrix parvicella	Bacteria;Actinobacteria;Acidimicrobiia;Acidimicrobiales;Microthrixaceae;Candidatus Microthrix;Candidatus Microthrix parvicella;
Acidimicrobiia bacterium BACL6 MAG-120322-bin79	Bacteria;Actinobacteria;Acidimicrobiia;Unclassified;Unclassified;Unclassified;Acidimicrobiia bacterium BACL6 MAG-120322-bin79;
Acidimicrobiia bacterium BACL6 MAG-120910-bin40	Bacteria;Actinobacteria;Acidimicrobiia;Unclassified;Unclassified;Unclassified;Acidimicrobiia bacterium BACL6 MAG-120910-bin40;
Acidimicrobiia bacterium BACL6 MAG-120924-bin43	Bacteria;Actinobacteria;Acidimicrobiia;Unclassified;Unclassified;Unclassified;Acidimicrobiia bacterium BACL6 MAG-120924-bin43;
Acidimicrobiia bacterium BACL6 MAG-121220-bin61	Bacteria;Actinobacteria;Acidimicrobiia;Unclassified;Unclassified;Unclassified;Acidimicrobiia bacterium BACL6 MAG-121220-bin61;
Actinobaculum massiliense	Bacteria;Actinobacteria;Actinobacteria;Actinomycetales;Actinomycetaceae;Actinobaculum;Actinobaculum massiliense;
Actinobaculum sp. oral taxon 183	Bacteria;Actinobacteria;Actinobacteria;Actinomycetales;Actinomycetaceae;Actinobaculum;Actinobaculum sp. oral taxon 183;
Actinomyces cardiffensis	Bacteria;Actinobacteria;Actinobacteria;Actinomycetales;Actinomycetaceae;Actinomyces;Actinomyces cardiffensis;
Actinomyces dentalis	Bacteria;Actinobacteria;Actinobacteria;Actinomycetales;Actinomycetaceae;Actinomyces;Actinomyces dentalis;
Actinomyces denticolens	Bacteria;Actinobacteria;Actinobacteria;Actinomycetales;Actinomycetaceae;Actinomyces;Actinomyces denticolens;
Actinomyces europaeus	Bacteria;Actinobacteria;Actinobacteria;Actinomycetales;Actinomycetaceae;Actinomyces;Actinomyces europaeus;
Actinomyces gerencseriae	Bacteria;Actinobacteria;Actinobacteria;Actinomycetales;Actinomycetaceae;Actinomyces;Actinomyces gerencseriae;
Actinomyces glycerinitolerans	Bacteria;Actinobacteria;Actinobacteria;Actinomycetales;Actinomycetaceae;Actinomyces;Actinomyces glycerinitolerans;
Actinomyces graevenitzii	Bacteria;Actinobacteria;Actinobacteria;Actinomycetales;Actinomycetaceae;Actinomyces;Actinomyces graevenitzii;
Actinomyces hordeovulneris	Bacteria;Actinobacteria;Actinobacteria;Actinomycetales;Actinomycetaceae;Actinomyces;Actinomyces hordeovulneris;
Actinomyces liubingyangii	Bacteria;Actinobacteria;Actinobacteria;Actinomycetales;Actinomycetaceae;Actinomyces;Actinomyces liubingyangii;
Actinomyces massiliensis	Bacteria;Actinobacteria;Actinobacteria;Actinomycetales;Actinomycetaceae;Actinomyces;Actinomyces massiliensis;
Actinomyces meyeri	Bacteria;Actinobacteria;Actinobacteria;Actinomycetales;Actinomycetaceae;Actinomyces;Actinomyces meyeri;
Actinomyces naeslundii	Bacteria;Actinobacteria;Actinobacteria;Actinomycetales;Actinomycetaceae;Actinomyces;Actinomyces naeslundii;
Actinomyces nasicola	Bacteria;Actinobacteria;Actinobacteria;Actinomycetales;Actinomycetaceae;Actinomyces;Actinomyces nasicola;
Actinomyces odontolyticus	Bacteria;Actinobacteria;Actinobacteria;Actinomycetales;Actinomycetaceae;Actinomyces;Actinomyces odontolyticus;
Actinomyces oris	Bacteria;Actinobacteria;Actinobacteria;Actinomycetales;Actinomycetaceae;Actinomyces;Actinomyces oris;
Actinomyces radicidentis	Bacteria;Actinobacteria;Actinobacteria;Actinomycetales;Actinomycetaceae;Actinomyces;Actinomyces radicidentis;
Actinomyces ruminicola	Bacteria;Actinobacteria;Actinobacteria;Actinomycetales;Actinomycetaceae;Actinomyces;Actinomyces ruminicola;
Actinomyces sp. CtC 72	Bacteria;Actinobacteria;Actinobacteria;Actinomycetales;Actinomycetaceae;Actinomyces;Actinomyces sp. CtC 72;
Actinomyces sp. HMSC062G12	Bacteria;Actinobacteria;Actinobacteria;Actinomycetales;Actinomycetaceae;Actinomyces;Actinomyces sp. HMSC062G12;
Actinomyces sp. HMSC065F11	Bacteria;Actinobacteria;Actinobacteria;Actinomycetales;Actinomycetaceae;Actinomyces;Actinomyces sp. HMSC065F11;
Actinomyces sp. HMSC065F12	Bacteria;Actinobacteria;Actinobacteria;Actinomycetales;Actinomycetaceae;Actinomyces;Actinomyces sp. HMSC065F12;
Actinomyces sp. HPA0247	Bacteria;Actinobacteria;Actinobacteria;Actinomycetales;Actinomycetaceae;Actinomyces;Actinomyces sp. HPA0247;
Actinomyces sp. ICM54	Bacteria;Actinobacteria;Actinobacteria;Actinomycetales;Actinomycetaceae;Actinomyces;Actinomyces sp. ICM54;
Actinomyces sp. ICM58	Bacteria;Actinobacteria;Actinobacteria;Actinomycetales;Actinomycetaceae;Actinomyces;Actinomyces sp. ICM58;
Actinomyces sp. Marseille-P2825	Bacteria;Actinobacteria;Actinobacteria;Actinomycetales;Actinomycetaceae;Actinomyces;Actinomyces sp. Marseille-P2825;
Actinomyces sp. VUL4_3	Bacteria;Actinobacteria;Actinobacteria;Actinomycetales;Actinomycetaceae;Actinomyces;Actinomyces sp. VUL4_3;
Actinomyces sp. oral taxon 171	Bacteria;Actinobacteria;Actinobacteria;Actinomycetales;Actinomycetaceae;Actinomyces;Actinomyces sp. oral taxon 171;
Actinomyces sp. oral taxon 178	Bacteria;Actinobacteria;Actinobacteria;Actinomycetales;Actinomycetaceae;Actinomyces;Actinomyces sp. oral taxon 178;
Actinomyces sp. oral taxon 180	Bacteria;Actinobacteria;Actinobacteria;Actinomycetales;Actinomycetaceae;Actinomyces;Actinomyces sp. oral taxon 180;
Actinomyces sp. oral taxon 414	Bacteria;Actinobacteria;Actinobacteria;Actinomycetales;Actinomycetaceae;Actinomyces;Actinomyces sp. oral taxon 414;
Actinomyces sp. oral taxon 448	Bacteria;Actinobacteria;Actinobacteria;Actinomycetales;Actinomycetaceae;Actinomyces;Actinomyces sp. oral taxon 448;
Actinomyces sp. oral taxon 848	Bacteria;Actinobacteria;Actinobacteria;Actinomycetales;Actinomycetaceae;Actinomyces;Actinomyces sp. oral taxon 848;
Actinomyces sp. oral taxon 849	Bacteria;Actinobacteria;Actinobacteria;Actinomycetales;Actinomycetaceae;Actinomyces;Actinomyces sp. oral taxon 849;
Actinomyces sp. ph3	Bacteria;Actinobacteria;Actinobacteria;Actinomycetales;Actinomycetaceae;Actinomyces;Actinomyces sp. ph3;
Actinomyces succiniciruminis	Bacteria;Actinobacteria;Actinobacteria;Actinomycetales;Actinomycetaceae;Actinomyces;Actinomyces succiniciruminis;
Actinomyces suimastitidis	Bacteria;Actinobacteria;Actinobacteria;Actinomycetales;Actinomycetaceae;Actinomyces;Actinomyces suimastitidis;
Actinomyces turicensis	Bacteria;Actinobacteria;Actinobacteria;Actinomycetales;Actinomycetaceae;Actinomyces;Actinomyces turicensis;
Actinomyces vaccimaxillae	Bacteria;Actinobacteria;Actinobacteria;Actinomycetales;Actinomycetaceae;Actinomyces;Actinomyces vaccimaxillae;
Actinomyces vulturis	Bacteria;Actinobacteria;Actinobacteria;Actinomycetales;Actinomycetaceae;Actinomyces;Actinomyces vulturis;
Actinotignum schaalii	Bacteria;Actinobacteria;Actinobacteria;Actinomycetales;Actinomycetaceae;Actinotignum;Actinotignum schaalii;
Flaviflexus massiliensis	Bacteria;Actinobacteria;Actinobacteria;Actinomycetales;Actinomycetaceae;Flaviflexus;Flaviflexus massiliensis;
Mobiluncus mulieris	Bacteria;Actinobacteria;Actinobacteria;Actinomycetales;Actinomycetaceae;Mobiluncus;Mobiluncus mulieris;
Trueperella pyogenes	Bacteria;Actinobacteria;Actinobacteria;Actinomycetales;Actinomycetaceae;Trueperella;Trueperella pyogenes;
Trueperella sp. HMSC08B05	Bacteria;Actinobacteria;Actinobacteria;Actinomycetales;Actinomycetaceae;Trueperella;Trueperella sp. HMSC08B05;
Varibaculum cambriense	Bacteria;Actinobacteria;Actinobacteria;Actinomycetales;Actinomycetaceae;Varibaculum;Varibaculum cambriense;
Varibaculum sp. Marseille-P2802	Bacteria;Actinobacteria;Actinobacteria;Actinomycetales;Actinomycetaceae;Varibaculum;Varibaculum sp. Marseille-P2802;
Varibaculum timonense	Bacteria;Actinobacteria;Actinobacteria;Actinomycetales;Actinomycetaceae;Varibaculum;Varibaculum timonense;
Actinomycetales bacterium JB111	Bacteria;Actinobacteria;Actinobacteria;Actinomycetales;Unclassified;Unclassified;Actinomycetales bacterium JB111;
Actinomycetales bacterium TMED115	Bacteria;Actinobacteria;Actinobacteria;Actinomycetales;Unclassified;Unclassified;Actinomycetales bacterium TMED115;
Actinopolyspora erythraea	Bacteria;Actinobacteria;Actinobacteria;Actinopolysporales;Actinopolysporaceae;Actinopolyspora;Actinopolyspora erythraea;
Actinopolyspora halophila	Bacteria;Actinobacteria;Actinobacteria;Actinopolysporales;Actinopolysporaceae;Actinopolyspora;Actinopolyspora halophila;
Actinopolyspora mzabensis	Bacteria;Actinobacteria;Actinobacteria;Actinopolysporales;Actinopolysporaceae;Actinopolyspora;Actinopolyspora mzabensis;
Actinopolyspora saharensis	Bacteria;Actinobacteria;Actinobacteria;Actinopolysporales;Actinopolysporaceae;Actinopolyspora;Actinopolyspora saharensis;
Actinopolyspora xinjiangensis	Bacteria;Actinobacteria;Actinobacteria;Actinopolysporales;Actinopolysporaceae;Actinopolyspora;Actinopolyspora xinjiangensis;
Unclassified	Bacteria;Actinobacteria;Actinobacteria;Actinopolysporales;Actinopolysporaceae;Actinopolyspora;Unclassified;
Aeriscardovia aeriphila	Bacteria;Actinobacteria;Actinobacteria;Bifidobacteriales;Bifidobacteriaceae;Aeriscardovia;Aeriscardovia aeriphila;
Alloscardovia criceti	Bacteria;Actinobacteria;Actinobacteria;Bifidobacteriales;Bifidobacteriaceae;Alloscardovia;Alloscardovia criceti;
Alloscardovia sp. HMSC034E08	Bacteria;Actinobacteria;Actinobacteria;Bifidobacteriales;Bifidobacteriaceae;Alloscardovia;Alloscardovia sp. HMSC034E08;
Bifidobacterium adolescentis	Bacteria;Actinobacteria;Actinobacteria;Bifidobacteriales;Bifidobacteriaceae;Bifidobacterium;Bifidobacterium adolescentis;
Bifidobacterium animalis	Bacteria;Actinobacteria;Actinobacteria;Bifidobacteriales;Bifidobacteriaceae;Bifidobacterium;Bifidobacterium animalis;
Bifidobacterium aquikefiri	Bacteria;Actinobacteria;Actinobacteria;Bifidobacteriales;Bifidobacteriaceae;Bifidobacterium;Bifidobacterium aquikefiri;
Bifidobacterium asteroides	Bacteria;Actinobacteria;Actinobacteria;Bifidobacteriales;Bifidobacteriaceae;Bifidobacterium;Bifidobacterium asteroides;
Bifidobacterium biavatii	Bacteria;Actinobacteria;Actinobacteria;Bifidobacteriales;Bifidobacteriaceae;Bifidobacterium;Bifidobacterium biavatii;
Bifidobacterium bifidum CAG:234	Bacteria;Actinobacteria;Actinobacteria;Bifidobacteriales;Bifidobacteriaceae;Bifidobacterium;Bifidobacterium bifidum CAG:234;
Bifidobacterium bohemicum	Bacteria;Actinobacteria;Actinobacteria;Bifidobacteriales;Bifidobacteriaceae;Bifidobacterium;Bifidobacterium bohemicum;
Bifidobacterium bombi	Bacteria;Actinobacteria;Actinobacteria;Bifidobacteriales;Bifidobacteriaceae;Bifidobacterium;Bifidobacterium bombi;
Bifidobacterium breve	Bacteria;Actinobacteria;Actinobacteria;Bifidobacteriales;Bifidobacteriaceae;Bifidobacterium;Bifidobacterium breve;
Bifidobacterium commune	Bacteria;Actinobacteria;Actinobacteria;Bifidobacteriales;Bifidobacteriaceae;Bifidobacterium;Bifidobacterium commune;
Bifidobacterium hapali	Bacteria;Actinobacteria;Actinobacteria;Bifidobacteriales;Bifidobacteriaceae;Bifidobacterium;Bifidobacterium hapali;
Bifidobacterium kashiwanohense	Bacteria;Actinobacteria;Actinobacteria;Bifidobacteriales;Bifidobacteriaceae;Bifidobacterium;Bifidobacterium kashiwanohense;
Bifidobacterium longum	Bacteria;Actinobacteria;Actinobacteria;Bifidobacteriales;Bifidobacteriaceae;Bifidobacterium;Bifidobacterium longum;
Bifidobacterium magnum	Bacteria;Actinobacteria;Actinobacteria;Bifidobacteriales;Bifidobacteriaceae;Bifidobacterium;Bifidobacterium magnum;
Bifidobacterium merycicum	Bacteria;Actinobacteria;Actinobacteria;Bifidobacteriales;Bifidobacteriaceae;Bifidobacterium;Bifidobacterium merycicum;
Bifidobacterium myosotis	Bacteria;Actinobacteria;Actinobacteria;Bifidobacteriales;Bifidobacteriaceae;Bifidobacterium;Bifidobacterium myosotis;
Bifidobacterium pseudocatenulatum	Bacteria;Actinobacteria;Actinobacteria;Bifidobacteriales;Bifidobacteriaceae;Bifidobacterium;Bifidobacterium pseudocatenulatum;
Bifidobacterium psychraerophilum	Bacteria;Actinobacteria;Actinobacteria;Bifidobacteriales;Bifidobacteriaceae;Bifidobacterium;Bifidobacterium psychraerophilum;
Bifidobacterium tsurumiense	Bacteria;Actinobacteria;Actinobacteria;Bifidobacteriales;Bifidobacteriaceae;Bifidobacterium;Bifidobacterium tsurumiense;
Unclassified	Bacteria;Actinobacteria;Actinobacteria;Bifidobacteriales;Bifidobacteriaceae;Bifidobacterium;Unclassified;
Gardnerella vaginalis	Bacteria;Actinobacteria;Actinobacteria;Bifidobacteriales;Bifidobacteriaceae;Gardnerella;Gardnerella vaginalis;
Scardovia wiggsiae	Bacteria;Actinobacteria;Actinobacteria;Bifidobacteriales;Bifidobacteriaceae;Scardovia;Scardovia wiggsiae;
Candidatus Actinomarina minuta	Bacteria;Actinobacteria;Actinobacteria;Candidatus Actinomarinales;Candidatus Actinomarinaceae;Candidatus Actinomarina;Candidatus Actinomarina minuta;
Candidatus Nanopelagicus abundans	Bacteria;Actinobacteria;Actinobacteria;Candidatus Nanopelagicales;Unclassified;Candidatus Nanopelagicus;Candidatus Nanopelagicus abundans;
Candidatus Nanopelagicus hibericus	Bacteria;Actinobacteria;Actinobacteria;Candidatus Nanopelagicales;Unclassified;Candidatus Nanopelagicus;Candidatus Nanopelagicus hibericus;
Candidatus Planktophila limnetica	Bacteria;Actinobacteria;Actinobacteria;Candidatus Nanopelagicales;Unclassified;Candidatus Planktophila;Candidatus Planktophila limnetica;
Candidatus Planktophila versatilis	Bacteria;Actinobacteria;Actinobacteria;Candidatus Nanopelagicales;Unclassified;Candidatus Planktophila;Candidatus Planktophila versatilis;
Actinospica robiniae	Bacteria;Actinobacteria;Actinobacteria;Catenulisporales;Actinospicaceae;Actinospica;Actinospica robiniae;
Catenulispora acidiphila	Bacteria;Actinobacteria;Actinobacteria;Catenulisporales;Catenulisporaceae;Catenulispora;Catenulispora acidiphila;
Catenulispora sp. 13_1_20CM_3_70_7	Bacteria;Actinobacteria;Actinobacteria;Catenulisporales;Catenulisporaceae;Catenulispora;Catenulispora sp. 13_1_20CM_3_70_7;
Corynebacterium accolens	Bacteria;Actinobacteria;Actinobacteria;Corynebacteriales;Corynebacteriaceae;Corynebacterium;Corynebacterium accolens;
Corynebacterium afermentans	Bacteria;Actinobacteria;Actinobacteria;Corynebacteriales;Corynebacteriaceae;Corynebacterium;Corynebacterium afermentans;
Corynebacterium aquilae	Bacteria;Actinobacteria;Actinobacteria;Corynebacteriales;Corynebacteriaceae;Corynebacterium;Corynebacterium aquilae;
Corynebacterium argentoratense	Bacteria;Actinobacteria;Actinobacteria;Corynebacteriales;Corynebacteriaceae;Corynebacterium;Corynebacterium argentoratense;
Corynebacterium aurimucosum	Bacteria;Actinobacteria;Actinobacteria;Corynebacteriales;Corynebacteriaceae;Corynebacterium;Corynebacterium aurimucosum;
Corynebacterium bovis	Bacteria;Actinobacteria;Actinobacteria;Corynebacteriales;Corynebacteriaceae;Corynebacterium;Corynebacterium bovis;
Corynebacterium ciconiae	Bacteria;Actinobacteria;Actinobacteria;Corynebacteriales;Corynebacteriaceae;Corynebacterium;Corynebacterium ciconiae;
Corynebacterium cystitidis	Bacteria;Actinobacteria;Actinobacteria;Corynebacteriales;Corynebacteriaceae;Corynebacterium;Corynebacterium cystitidis;
Corynebacterium diphtheriae	Bacteria;Actinobacteria;Actinobacteria;Corynebacteriales;Corynebacteriaceae;Corynebacterium;Corynebacterium diphtheriae;
Corynebacterium durum	Bacteria;Actinobacteria;Actinobacteria;Corynebacteriales;Corynebacteriaceae;Corynebacterium;Corynebacterium durum;
Corynebacterium efficiens	Bacteria;Actinobacteria;Actinobacteria;Corynebacteriales;Corynebacteriaceae;Corynebacterium;Corynebacterium efficiens;
Corynebacterium epidermidicanis	Bacteria;Actinobacteria;Actinobacteria;Corynebacteriales;Corynebacteriaceae;Corynebacterium;Corynebacterium epidermidicanis;
Corynebacterium falsenii	Bacteria;Actinobacteria;Actinobacteria;Corynebacteriales;Corynebacteriaceae;Corynebacterium;Corynebacterium falsenii;
Corynebacterium flavescens	Bacteria;Actinobacteria;Actinobacteria;Corynebacteriales;Corynebacteriaceae;Corynebacterium;Corynebacterium flavescens;
Corynebacterium fournierii	Bacteria;Actinobacteria;Actinobacteria;Corynebacteriales;Corynebacteriaceae;Corynebacterium;Corynebacterium fournierii;
Corynebacterium freneyi	Bacteria;Actinobacteria;Actinobacteria;Corynebacteriales;Corynebacteriaceae;Corynebacterium;Corynebacterium freneyi;
Corynebacterium glutamicum	Bacteria;Actinobacteria;Actinobacteria;Corynebacteriales;Corynebacteriaceae;Corynebacterium;Corynebacterium glutamicum;
Corynebacterium glyciniphilum	Bacteria;Actinobacteria;Actinobacteria;Corynebacteriales;Corynebacteriaceae;Corynebacterium;Corynebacterium glyciniphilum;
Corynebacterium humireducens	Bacteria;Actinobacteria;Actinobacteria;Corynebacteriales;Corynebacteriaceae;Corynebacterium;Corynebacterium humireducens;
Corynebacterium jeikeium	Bacteria;Actinobacteria;Actinobacteria;Corynebacteriales;Corynebacteriaceae;Corynebacterium;Corynebacterium jeikeium;
Corynebacterium kefirresidentii	Bacteria;Actinobacteria;Actinobacteria;Corynebacteriales;Corynebacteriaceae;Corynebacterium;Corynebacterium kefirresidentii;
Corynebacterium kroppenstedtii	Bacteria;Actinobacteria;Actinobacteria;Corynebacteriales;Corynebacteriaceae;Corynebacterium;Corynebacterium kroppenstedtii;
Corynebacterium lactis	Bacteria;Actinobacteria;Actinobacteria;Corynebacteriales;Corynebacteriaceae;Corynebacterium;Corynebacterium lactis;
Corynebacterium marinum	Bacteria;Actinobacteria;Actinobacteria;Corynebacteriales;Corynebacteriaceae;Corynebacterium;Corynebacterium marinum;
Corynebacterium maris	Bacteria;Actinobacteria;Actinobacteria;Corynebacteriales;Corynebacteriaceae;Corynebacterium;Corynebacterium maris;
Corynebacterium mastitidis	Bacteria;Actinobacteria;Actinobacteria;Corynebacteriales;Corynebacteriaceae;Corynebacterium;Corynebacterium mastitidis;
Corynebacterium matruchotii	Bacteria;Actinobacteria;Actinobacteria;Corynebacteriales;Corynebacteriaceae;Corynebacterium;Corynebacterium matruchotii;
Corynebacterium mustelae	Bacteria;Actinobacteria;Actinobacteria;Corynebacteriales;Corynebacteriaceae;Corynebacterium;Corynebacterium mustelae;
Corynebacterium phocae	Bacteria;Actinobacteria;Actinobacteria;Corynebacteriales;Corynebacteriaceae;Corynebacterium;Corynebacterium phocae;
Corynebacterium pilosum	Bacteria;Actinobacteria;Actinobacteria;Corynebacteriales;Corynebacteriaceae;Corynebacterium;Corynebacterium pilosum;
Corynebacterium pollutisoli	Bacteria;Actinobacteria;Actinobacteria;Corynebacteriales;Corynebacteriaceae;Corynebacterium;Corynebacterium pollutisoli;
Corynebacterium propinquum	Bacteria;Actinobacteria;Actinobacteria;Corynebacteriales;Corynebacteriaceae;Corynebacterium;Corynebacterium propinquum;
Corynebacterium pseudodiphtheriticum	Bacteria;Actinobacteria;Actinobacteria;Corynebacteriales;Corynebacteriaceae;Corynebacterium;Corynebacterium pseudodiphtheriticum;
Corynebacterium pseudogenitalium	Bacteria;Actinobacteria;Actinobacteria;Corynebacteriales;Corynebacteriaceae;Corynebacterium;Corynebacterium pseudogenitalium;
Corynebacterium pseudotuberculosis	Bacteria;Actinobacteria;Actinobacteria;Corynebacteriales;Corynebacteriaceae;Corynebacterium;Corynebacterium pseudotuberculosis;
Corynebacterium pyruviciproducens	Bacteria;Actinobacteria;Actinobacteria;Corynebacteriales;Corynebacteriaceae;Corynebacterium;Corynebacterium pyruviciproducens;
Corynebacterium singulare	Bacteria;Actinobacteria;Actinobacteria;Corynebacteriales;Corynebacteriaceae;Corynebacterium;Corynebacterium singulare;
Corynebacterium sp. CNJ-954	Bacteria;Actinobacteria;Actinobacteria;Corynebacteriales;Corynebacteriaceae;Corynebacterium;Corynebacterium sp. CNJ-954;
Corynebacterium sp. HMSC035E02	Bacteria;Actinobacteria;Actinobacteria;Corynebacteriales;Corynebacteriaceae;Corynebacterium;Corynebacterium sp. HMSC035E02;
Corynebacterium sp. HMSC036E10	Bacteria;Actinobacteria;Actinobacteria;Corynebacteriales;Corynebacteriaceae;Corynebacterium;Corynebacterium sp. HMSC036E10;
Corynebacterium sp. HMSC055A01	Bacteria;Actinobacteria;Actinobacteria;Corynebacteriales;Corynebacteriaceae;Corynebacterium;Corynebacterium sp. HMSC055A01;
Corynebacterium sp. HMSC05E07	Bacteria;Actinobacteria;Actinobacteria;Corynebacteriales;Corynebacteriaceae;Corynebacterium;Corynebacterium sp. HMSC05E07;
Corynebacterium sp. HMSC063G05	Bacteria;Actinobacteria;Actinobacteria;Corynebacteriales;Corynebacteriaceae;Corynebacterium;Corynebacterium sp. HMSC063G05;
Corynebacterium sp. HMSC070H05	Bacteria;Actinobacteria;Actinobacteria;Corynebacteriales;Corynebacteriaceae;Corynebacterium;Corynebacterium sp. HMSC070H05;
Corynebacterium sp. HMSC074C01	Bacteria;Actinobacteria;Actinobacteria;Corynebacteriales;Corynebacteriaceae;Corynebacterium;Corynebacterium sp. HMSC074C01;
Corynebacterium sp. HMSC074C03	Bacteria;Actinobacteria;Actinobacteria;Corynebacteriales;Corynebacteriaceae;Corynebacterium;Corynebacterium sp. HMSC074C03;
Corynebacterium sp. HMSC078C09	Bacteria;Actinobacteria;Actinobacteria;Corynebacteriales;Corynebacteriaceae;Corynebacterium;Corynebacterium sp. HMSC078C09;
Corynebacterium sp. HMSC078H07	Bacteria;Actinobacteria;Actinobacteria;Corynebacteriales;Corynebacteriaceae;Corynebacterium;Corynebacterium sp. HMSC078H07;
Corynebacterium sp. HMSC28B08	Bacteria;Actinobacteria;Actinobacteria;Corynebacteriales;Corynebacteriaceae;Corynebacterium;Corynebacterium sp. HMSC28B08;
Corynebacterium sp. HMSC29G08	Bacteria;Actinobacteria;Actinobacteria;Corynebacteriales;Corynebacteriaceae;Corynebacterium;Corynebacterium sp. HMSC29G08;
Corynebacterium sp. KPL1817	Bacteria;Actinobacteria;Actinobacteria;Corynebacteriales;Corynebacteriaceae;Corynebacterium;Corynebacterium sp. KPL1817;
Corynebacterium sp. KPL1818	Bacteria;Actinobacteria;Actinobacteria;Corynebacteriales;Corynebacteriaceae;Corynebacterium;Corynebacterium sp. KPL1818;
Corynebacterium sp. KPL1824	Bacteria;Actinobacteria;Actinobacteria;Corynebacteriales;Corynebacteriaceae;Corynebacterium;Corynebacterium sp. KPL1824;
Corynebacterium sp. KPL1857	Bacteria;Actinobacteria;Actinobacteria;Corynebacteriales;Corynebacteriaceae;Corynebacterium;Corynebacterium sp. KPL1857;
Corynebacterium sp. KPL1859	Bacteria;Actinobacteria;Actinobacteria;Corynebacteriales;Corynebacteriaceae;Corynebacterium;Corynebacterium sp. KPL1859;
Corynebacterium sp. MC3	Bacteria;Actinobacteria;Actinobacteria;Corynebacteriales;Corynebacteriaceae;Corynebacterium;Corynebacterium sp. MC3;
Corynebacterium sp. Marseille-P2417	Bacteria;Actinobacteria;Actinobacteria;Corynebacteriales;Corynebacteriaceae;Corynebacterium;Corynebacterium sp. Marseille-P2417;
Corynebacterium sp. NML 150383	Bacteria;Actinobacteria;Actinobacteria;Corynebacteriales;Corynebacteriaceae;Corynebacterium;Corynebacterium sp. NML 150383;
Corynebacterium sp. NML00-0156	Bacteria;Actinobacteria;Actinobacteria;Corynebacteriales;Corynebacteriaceae;Corynebacterium;Corynebacterium sp. NML00-0156;
Corynebacterium sp. NML120713	Bacteria;Actinobacteria;Actinobacteria;Corynebacteriales;Corynebacteriaceae;Corynebacterium;Corynebacterium sp. NML120713;
Corynebacterium sp. NML92-0415	Bacteria;Actinobacteria;Actinobacteria;Corynebacteriales;Corynebacteriaceae;Corynebacterium;Corynebacterium sp. NML92-0415;
Corynebacterium sphenisci	Bacteria;Actinobacteria;Actinobacteria;Corynebacteriales;Corynebacteriaceae;Corynebacterium;Corynebacterium sphenisci;
Corynebacterium spheniscorum	Bacteria;Actinobacteria;Actinobacteria;Corynebacteriales;Corynebacteriaceae;Corynebacterium;Corynebacterium spheniscorum;
Corynebacterium sputi	Bacteria;Actinobacteria;Actinobacteria;Corynebacteriales;Corynebacteriaceae;Corynebacterium;Corynebacterium sputi;
Corynebacterium stationis	Bacteria;Actinobacteria;Actinobacteria;Corynebacteriales;Corynebacteriaceae;Corynebacterium;Corynebacterium stationis;
Corynebacterium terpenotabidum	Bacteria;Actinobacteria;Actinobacteria;Corynebacteriales;Corynebacteriaceae;Corynebacterium;Corynebacterium terpenotabidum;
Corynebacterium timonense	Bacteria;Actinobacteria;Actinobacteria;Corynebacteriales;Corynebacteriaceae;Corynebacterium;Corynebacterium timonense;
Corynebacterium tuscaniense	Bacteria;Actinobacteria;Actinobacteria;Corynebacteriales;Corynebacteriaceae;Corynebacterium;Corynebacterium tuscaniense;
Corynebacterium ulceribovis	Bacteria;Actinobacteria;Actinobacteria;Corynebacteriales;Corynebacteriaceae;Corynebacterium;Corynebacterium ulceribovis;
Corynebacterium ureicelerivorans	Bacteria;Actinobacteria;Actinobacteria;Corynebacteriales;Corynebacteriaceae;Corynebacterium;Corynebacterium ureicelerivorans;
Corynebacterium vitaeruminis	Bacteria;Actinobacteria;Actinobacteria;Corynebacteriales;Corynebacteriaceae;Corynebacterium;Corynebacterium vitaeruminis;
Corynebacterium xerosis	Bacteria;Actinobacteria;Actinobacteria;Corynebacteriales;Corynebacteriaceae;Corynebacterium;Corynebacterium xerosis;
Turicella otitidis	Bacteria;Actinobacteria;Actinobacteria;Corynebacteriales;Corynebacteriaceae;Turicella;Turicella otitidis;
Turicella sp. HMSC059E07	Bacteria;Actinobacteria;Actinobacteria;Corynebacteriales;Corynebacteriaceae;Turicella;Turicella sp. HMSC059E07;
Corynebacterium-like bacterium B27	Bacteria;Actinobacteria;Actinobacteria;Corynebacteriales;Corynebacteriaceae;Unclassified;Corynebacterium-like bacterium B27;
Dietzia alimentaria	Bacteria;Actinobacteria;Actinobacteria;Corynebacteriales;Dietziaceae;Dietzia;Dietzia alimentaria;
Dietzia cinnamea	Bacteria;Actinobacteria;Actinobacteria;Corynebacteriales;Dietziaceae;Dietzia;Dietzia cinnamea;
Dietzia maris	Bacteria;Actinobacteria;Actinobacteria;Corynebacteriales;Dietziaceae;Dietzia;Dietzia maris;
Dietzia natronolimnaea	Bacteria;Actinobacteria;Actinobacteria;Corynebacteriales;Dietziaceae;Dietzia;Dietzia natronolimnaea;
Dietzia sp. UCD-THP	Bacteria;Actinobacteria;Actinobacteria;Corynebacteriales;Dietziaceae;Dietzia;Dietzia sp. UCD-THP;
Dietzia timorensis	Bacteria;Actinobacteria;Actinobacteria;Corynebacteriales;Dietziaceae;Dietzia;Dietzia timorensis;
Gordonia alkanivorans	Bacteria;Actinobacteria;Actinobacteria;Corynebacteriales;Gordoniaceae;Gordonia;Gordonia alkanivorans;
Gordonia amarae	Bacteria;Actinobacteria;Actinobacteria;Corynebacteriales;Gordoniaceae;Gordonia;Gordonia amarae;
Gordonia araii	Bacteria;Actinobacteria;Actinobacteria;Corynebacteriales;Gordoniaceae;Gordonia;Gordonia araii;
Gordonia desulfuricans	Bacteria;Actinobacteria;Actinobacteria;Corynebacteriales;Gordoniaceae;Gordonia;Gordonia desulfuricans;
Gordonia lacunae	Bacteria;Actinobacteria;Actinobacteria;Corynebacteriales;Gordoniaceae;Gordonia;Gordonia lacunae;
Gordonia namibiensis	Bacteria;Actinobacteria;Actinobacteria;Corynebacteriales;Gordoniaceae;Gordonia;Gordonia namibiensis;
Gordonia neofelifaecis	Bacteria;Actinobacteria;Actinobacteria;Corynebacteriales;Gordoniaceae;Gordonia;Gordonia neofelifaecis;
Gordonia otitidis	Bacteria;Actinobacteria;Actinobacteria;Corynebacteriales;Gordoniaceae;Gordonia;Gordonia otitidis;
Gordonia paraffinivorans	Bacteria;Actinobacteria;Actinobacteria;Corynebacteriales;Gordoniaceae;Gordonia;Gordonia paraffinivorans;
Gordonia polyisoprenivorans	Bacteria;Actinobacteria;Actinobacteria;Corynebacteriales;Gordoniaceae;Gordonia;Gordonia polyisoprenivorans;
Gordonia rhizosphera	Bacteria;Actinobacteria;Actinobacteria;Corynebacteriales;Gordoniaceae;Gordonia;Gordonia rhizosphera;
Gordonia rubripertincta	Bacteria;Actinobacteria;Actinobacteria;Corynebacteriales;Gordoniaceae;Gordonia;Gordonia rubripertincta;
Gordonia sihwensis	Bacteria;Actinobacteria;Actinobacteria;Corynebacteriales;Gordoniaceae;Gordonia;Gordonia sihwensis;
Gordonia soli	Bacteria;Actinobacteria;Actinobacteria;Corynebacteriales;Gordoniaceae;Gordonia;Gordonia soli;
Gordonia sp. 852002-50816_SCH5313054-c	Bacteria;Actinobacteria;Actinobacteria;Corynebacteriales;Gordoniaceae;Gordonia;Gordonia sp. 852002-50816_SCH5313054-c;
Gordonia sp. 852002-51296_SCH5728562-b	Bacteria;Actinobacteria;Actinobacteria;Corynebacteriales;Gordoniaceae;Gordonia;Gordonia sp. 852002-51296_SCH5728562-b;
Gordonia sp. CNJ-863	Bacteria;Actinobacteria;Actinobacteria;Corynebacteriales;Gordoniaceae;Gordonia;Gordonia sp. CNJ-863;
Gordonia sp. HS-NH1	Bacteria;Actinobacteria;Actinobacteria;Corynebacteriales;Gordoniaceae;Gordonia;Gordonia sp. HS-NH1;
Gordonia sp. IITR100	Bacteria;Actinobacteria;Actinobacteria;Corynebacteriales;Gordoniaceae;Gordonia;Gordonia sp. IITR100;
Gordonia sp. LAM0048	Bacteria;Actinobacteria;Actinobacteria;Corynebacteriales;Gordoniaceae;Gordonia;Gordonia sp. LAM0048;
Gordonia sp. NB4-1Y	Bacteria;Actinobacteria;Actinobacteria;Corynebacteriales;Gordoniaceae;Gordonia;Gordonia sp. NB4-1Y;
Gordonia sp. QH-11	Bacteria;Actinobacteria;Actinobacteria;Corynebacteriales;Gordoniaceae;Gordonia;Gordonia sp. QH-11;
Gordonia sp. QH-12	Bacteria;Actinobacteria;Actinobacteria;Corynebacteriales;Gordoniaceae;Gordonia;Gordonia sp. QH-12;
Gordonia sp. SGD-V-85	Bacteria;Actinobacteria;Actinobacteria;Corynebacteriales;Gordoniaceae;Gordonia;Gordonia sp. SGD-V-85;
Gordonia sp. UCD-TK1	Bacteria;Actinobacteria;Actinobacteria;Corynebacteriales;Gordoniaceae;Gordonia;Gordonia sp. UCD-TK1;
Gordonia sp. v-85	Bacteria;Actinobacteria;Actinobacteria;Corynebacteriales;Gordoniaceae;Gordonia;Gordonia sp. v-85;
Gordonia terrae	Bacteria;Actinobacteria;Actinobacteria;Corynebacteriales;Gordoniaceae;Gordonia;Gordonia terrae;
Gordonia westfalica	Bacteria;Actinobacteria;Actinobacteria;Corynebacteriales;Gordoniaceae;Gordonia;Gordonia westfalica;
Millisia brevis	Bacteria;Actinobacteria;Actinobacteria;Corynebacteriales;Gordoniaceae;Millisia;Millisia brevis;
Skermania piniformis	Bacteria;Actinobacteria;Actinobacteria;Corynebacteriales;Gordoniaceae;Skermania;Skermania piniformis;
Hoyosella altamirensis	Bacteria;Actinobacteria;Actinobacteria;Corynebacteriales;Mycobacteriaceae;Hoyosella;Hoyosella altamirensis;
Mycobacterium abscessus	Bacteria;Actinobacteria;Actinobacteria;Corynebacteriales;Mycobacteriaceae;Mycobacterium;Mycobacterium abscessus;
Mycobacterium acapulcensis	Bacteria;Actinobacteria;Actinobacteria;Corynebacteriales;Mycobacteriaceae;Mycobacterium;Mycobacterium acapulcensis;
Mycobacterium alsense	Bacteria;Actinobacteria;Actinobacteria;Corynebacteriales;Mycobacteriaceae;Mycobacterium;Mycobacterium alsense;
Mycobacterium angelicum	Bacteria;Actinobacteria;Actinobacteria;Corynebacteriales;Mycobacteriaceae;Mycobacterium;Mycobacterium angelicum;
Mycobacterium aquaticum	Bacteria;Actinobacteria;Actinobacteria;Corynebacteriales;Mycobacteriaceae;Mycobacterium;Mycobacterium aquaticum;
Mycobacterium aromaticivorans	Bacteria;Actinobacteria;Actinobacteria;Corynebacteriales;Mycobacteriaceae;Mycobacterium;Mycobacterium aromaticivorans;
Mycobacterium arupense	Bacteria;Actinobacteria;Actinobacteria;Corynebacteriales;Mycobacteriaceae;Mycobacterium;Mycobacterium arupense;
Mycobacterium asiaticum	Bacteria;Actinobacteria;Actinobacteria;Corynebacteriales;Mycobacteriaceae;Mycobacterium;Mycobacterium asiaticum;
Mycobacterium aurum	Bacteria;Actinobacteria;Actinobacteria;Corynebacteriales;Mycobacteriaceae;Mycobacterium;Mycobacterium aurum;
Mycobacterium avium	Bacteria;Actinobacteria;Actinobacteria;Corynebacteriales;Mycobacteriaceae;Mycobacterium;Mycobacterium avium;
Mycobacterium bacteremicum	Bacteria;Actinobacteria;Actinobacteria;Corynebacteriales;Mycobacteriaceae;Mycobacterium;Mycobacterium bacteremicum;
Mycobacterium bohemicum	Bacteria;Actinobacteria;Actinobacteria;Corynebacteriales;Mycobacteriaceae;Mycobacterium;Mycobacterium bohemicum;
Mycobacterium branderi	Bacteria;Actinobacteria;Actinobacteria;Corynebacteriales;Mycobacteriaceae;Mycobacterium;Mycobacterium branderi;
Mycobacterium canariasense	Bacteria;Actinobacteria;Actinobacteria;Corynebacteriales;Mycobacteriaceae;Mycobacterium;Mycobacterium canariasense;
Mycobacterium caprae	Bacteria;Actinobacteria;Actinobacteria;Corynebacteriales;Mycobacteriaceae;Mycobacterium;Mycobacterium caprae;
Mycobacterium celatum	Bacteria;Actinobacteria;Actinobacteria;Corynebacteriales;Mycobacteriaceae;Mycobacterium;Mycobacterium celatum;
Mycobacterium chelonae	Bacteria;Actinobacteria;Actinobacteria;Corynebacteriales;Mycobacteriaceae;Mycobacterium;Mycobacterium chelonae;
Mycobacterium chimaera	Bacteria;Actinobacteria;Actinobacteria;Corynebacteriales;Mycobacteriaceae;Mycobacterium;Mycobacterium chimaera;
Mycobacterium chlorophenolicum	Bacteria;Actinobacteria;Actinobacteria;Corynebacteriales;Mycobacteriaceae;Mycobacterium;Mycobacterium chlorophenolicum;
Mycobacterium chubuense	Bacteria;Actinobacteria;Actinobacteria;Corynebacteriales;Mycobacteriaceae;Mycobacterium;Mycobacterium chubuense;
Mycobacterium colombiense	Bacteria;Actinobacteria;Actinobacteria;Corynebacteriales;Mycobacteriaceae;Mycobacterium;Mycobacterium colombiense;
Mycobacterium conceptionense	Bacteria;Actinobacteria;Actinobacteria;Corynebacteriales;Mycobacteriaceae;Mycobacterium;Mycobacterium conceptionense;
Mycobacterium confluentis	Bacteria;Actinobacteria;Actinobacteria;Corynebacteriales;Mycobacteriaceae;Mycobacterium;Mycobacterium confluentis;
Mycobacterium conspicuum	Bacteria;Actinobacteria;Actinobacteria;Corynebacteriales;Mycobacteriaceae;Mycobacterium;Mycobacterium conspicuum;
Mycobacterium cosmeticum	Bacteria;Actinobacteria;Actinobacteria;Corynebacteriales;Mycobacteriaceae;Mycobacterium;Mycobacterium cosmeticum;
Mycobacterium diernhoferi	Bacteria;Actinobacteria;Actinobacteria;Corynebacteriales;Mycobacteriaceae;Mycobacterium;Mycobacterium diernhoferi;
Mycobacterium doricum	Bacteria;Actinobacteria;Actinobacteria;Corynebacteriales;Mycobacteriaceae;Mycobacterium;Mycobacterium doricum;
Mycobacterium elephantis	Bacteria;Actinobacteria;Actinobacteria;Corynebacteriales;Mycobacteriaceae;Mycobacterium;Mycobacterium elephantis;
Mycobacterium engbaekii	Bacteria;Actinobacteria;Actinobacteria;Corynebacteriales;Mycobacteriaceae;Mycobacterium;Mycobacterium engbaekii;
Mycobacterium fallax	Bacteria;Actinobacteria;Actinobacteria;Corynebacteriales;Mycobacteriaceae;Mycobacterium;Mycobacterium fallax;
Mycobacterium flavescens	Bacteria;Actinobacteria;Actinobacteria;Corynebacteriales;Mycobacteriaceae;Mycobacterium;Mycobacterium flavescens;
Mycobacterium florentinum	Bacteria;Actinobacteria;Actinobacteria;Corynebacteriales;Mycobacteriaceae;Mycobacterium;Mycobacterium florentinum;
Mycobacterium fortuitum	Bacteria;Actinobacteria;Actinobacteria;Corynebacteriales;Mycobacteriaceae;Mycobacterium;Mycobacterium fortuitum;
Mycobacterium fragae	Bacteria;Actinobacteria;Actinobacteria;Corynebacteriales;Mycobacteriaceae;Mycobacterium;Mycobacterium fragae;
Mycobacterium franklinii	Bacteria;Actinobacteria;Actinobacteria;Corynebacteriales;Mycobacteriaceae;Mycobacterium;Mycobacterium franklinii;
Mycobacterium genavense	Bacteria;Actinobacteria;Actinobacteria;Corynebacteriales;Mycobacteriaceae;Mycobacterium;Mycobacterium genavense;
Mycobacterium gilvum	Bacteria;Actinobacteria;Actinobacteria;Corynebacteriales;Mycobacteriaceae;Mycobacterium;Mycobacterium gilvum;
Mycobacterium goodii	Bacteria;Actinobacteria;Actinobacteria;Corynebacteriales;Mycobacteriaceae;Mycobacterium;Mycobacterium goodii;
Mycobacterium gordonae	Bacteria;Actinobacteria;Actinobacteria;Corynebacteriales;Mycobacteriaceae;Mycobacterium;Mycobacterium gordonae;
Mycobacterium haemophilum	Bacteria;Actinobacteria;Actinobacteria;Corynebacteriales;Mycobacteriaceae;Mycobacterium;Mycobacterium haemophilum;
Mycobacterium hassiacum	Bacteria;Actinobacteria;Actinobacteria;Corynebacteriales;Mycobacteriaceae;Mycobacterium;Mycobacterium hassiacum;
Mycobacterium heraklionense	Bacteria;Actinobacteria;Actinobacteria;Corynebacteriales;Mycobacteriaceae;Mycobacterium;Mycobacterium heraklionense;
Mycobacterium holsaticum	Bacteria;Actinobacteria;Actinobacteria;Corynebacteriales;Mycobacteriaceae;Mycobacterium;Mycobacterium holsaticum;
Mycobacterium insubricum	Bacteria;Actinobacteria;Actinobacteria;Corynebacteriales;Mycobacteriaceae;Mycobacterium;Mycobacterium insubricum;
Mycobacterium interjectum	Bacteria;Actinobacteria;Actinobacteria;Corynebacteriales;Mycobacteriaceae;Mycobacterium;Mycobacterium interjectum;
Mycobacterium intermedium	Bacteria;Actinobacteria;Actinobacteria;Corynebacteriales;Mycobacteriaceae;Mycobacterium;Mycobacterium intermedium;
Mycobacterium iranicum	Bacteria;Actinobacteria;Actinobacteria;Corynebacteriales;Mycobacteriaceae;Mycobacterium;Mycobacterium iranicum;
Mycobacterium kansasii	Bacteria;Actinobacteria;Actinobacteria;Corynebacteriales;Mycobacteriaceae;Mycobacterium;Mycobacterium kansasii;
Mycobacterium komanii	Bacteria;Actinobacteria;Actinobacteria;Corynebacteriales;Mycobacteriaceae;Mycobacterium;Mycobacterium komanii;
Mycobacterium koreense	Bacteria;Actinobacteria;Actinobacteria;Corynebacteriales;Mycobacteriaceae;Mycobacterium;Mycobacterium koreense;
Mycobacterium kubicae	Bacteria;Actinobacteria;Actinobacteria;Corynebacteriales;Mycobacteriaceae;Mycobacterium;Mycobacterium kubicae;
Mycobacterium kumamotonense	Bacteria;Actinobacteria;Actinobacteria;Corynebacteriales;Mycobacteriaceae;Mycobacterium;Mycobacterium kumamotonense;
Mycobacterium kyorinense	Bacteria;Actinobacteria;Actinobacteria;Corynebacteriales;Mycobacteriaceae;Mycobacterium;Mycobacterium kyorinense;
Mycobacterium lentiflavum	Bacteria;Actinobacteria;Actinobacteria;Corynebacteriales;Mycobacteriaceae;Mycobacterium;Mycobacterium lentiflavum;
Mycobacterium lepromatosis	Bacteria;Actinobacteria;Actinobacteria;Corynebacteriales;Mycobacteriaceae;Mycobacterium;Mycobacterium lepromatosis;
Mycobacterium litorale	Bacteria;Actinobacteria;Actinobacteria;Corynebacteriales;Mycobacteriaceae;Mycobacterium;Mycobacterium litorale;
Mycobacterium llatzerense	Bacteria;Actinobacteria;Actinobacteria;Corynebacteriales;Mycobacteriaceae;Mycobacterium;Mycobacterium llatzerense;
Mycobacterium mageritense	Bacteria;Actinobacteria;Actinobacteria;Corynebacteriales;Mycobacteriaceae;Mycobacterium;Mycobacterium mageritense;
Mycobacterium malmesburyense	Bacteria;Actinobacteria;Actinobacteria;Corynebacteriales;Mycobacteriaceae;Mycobacterium;Mycobacterium malmesburyense;
Mycobacterium malmoense	Bacteria;Actinobacteria;Actinobacteria;Corynebacteriales;Mycobacteriaceae;Mycobacterium;Mycobacterium malmoense;
Mycobacterium marinum	Bacteria;Actinobacteria;Actinobacteria;Corynebacteriales;Mycobacteriaceae;Mycobacterium;Mycobacterium marinum;
Mycobacterium marseillense	Bacteria;Actinobacteria;Actinobacteria;Corynebacteriales;Mycobacteriaceae;Mycobacterium;Mycobacterium marseillense;
Mycobacterium monacense	Bacteria;Actinobacteria;Actinobacteria;Corynebacteriales;Mycobacteriaceae;Mycobacterium;Mycobacterium monacense;
Mycobacterium moriokaense	Bacteria;Actinobacteria;Actinobacteria;Corynebacteriales;Mycobacteriaceae;Mycobacterium;Mycobacterium moriokaense;
Mycobacterium mucogenicum	Bacteria;Actinobacteria;Actinobacteria;Corynebacteriales;Mycobacteriaceae;Mycobacterium;Mycobacterium mucogenicum;
Mycobacterium neoaurum	Bacteria;Actinobacteria;Actinobacteria;Corynebacteriales;Mycobacteriaceae;Mycobacterium;Mycobacterium neoaurum;
Mycobacterium noviomagense	Bacteria;Actinobacteria;Actinobacteria;Corynebacteriales;Mycobacteriaceae;Mycobacterium;Mycobacterium noviomagense;
Mycobacterium novocastrense	Bacteria;Actinobacteria;Actinobacteria;Corynebacteriales;Mycobacteriaceae;Mycobacterium;Mycobacterium novocastrense;
Mycobacterium obuense	Bacteria;Actinobacteria;Actinobacteria;Corynebacteriales;Mycobacteriaceae;Mycobacterium;Mycobacterium obuense;
Mycobacterium parafortuitum	Bacteria;Actinobacteria;Actinobacteria;Corynebacteriales;Mycobacteriaceae;Mycobacterium;Mycobacterium parafortuitum;
Mycobacterium parmense	Bacteria;Actinobacteria;Actinobacteria;Corynebacteriales;Mycobacteriaceae;Mycobacterium;Mycobacterium parmense;
Mycobacterium peregrinum	Bacteria;Actinobacteria;Actinobacteria;Corynebacteriales;Mycobacteriaceae;Mycobacterium;Mycobacterium peregrinum;
Mycobacterium phlei	Bacteria;Actinobacteria;Actinobacteria;Corynebacteriales;Mycobacteriaceae;Mycobacterium;Mycobacterium phlei;
Mycobacterium pseudoshottsii	Bacteria;Actinobacteria;Actinobacteria;Corynebacteriales;Mycobacteriaceae;Mycobacterium;Mycobacterium pseudoshottsii;
Mycobacterium rhodesiae	Bacteria;Actinobacteria;Actinobacteria;Corynebacteriales;Mycobacteriaceae;Mycobacterium;Mycobacterium rhodesiae;
Mycobacterium riyadhense	Bacteria;Actinobacteria;Actinobacteria;Corynebacteriales;Mycobacteriaceae;Mycobacterium;Mycobacterium riyadhense;
Mycobacterium rufum	Bacteria;Actinobacteria;Actinobacteria;Corynebacteriales;Mycobacteriaceae;Mycobacterium;Mycobacterium rufum;
Mycobacterium rutilum	Bacteria;Actinobacteria;Actinobacteria;Corynebacteriales;Mycobacteriaceae;Mycobacterium;Mycobacterium rutilum;
Mycobacterium saopaulense	Bacteria;Actinobacteria;Actinobacteria;Corynebacteriales;Mycobacteriaceae;Mycobacterium;Mycobacterium saopaulense;
Mycobacterium saskatchewanense	Bacteria;Actinobacteria;Actinobacteria;Corynebacteriales;Mycobacteriaceae;Mycobacterium;Mycobacterium saskatchewanense;
Mycobacterium scrofulaceum	Bacteria;Actinobacteria;Actinobacteria;Corynebacteriales;Mycobacteriaceae;Mycobacterium;Mycobacterium scrofulaceum;
Mycobacterium septicum	Bacteria;Actinobacteria;Actinobacteria;Corynebacteriales;Mycobacteriaceae;Mycobacterium;Mycobacterium septicum;
Mycobacterium setense	Bacteria;Actinobacteria;Actinobacteria;Corynebacteriales;Mycobacteriaceae;Mycobacterium;Mycobacterium setense;
Mycobacterium sherrisii	Bacteria;Actinobacteria;Actinobacteria;Corynebacteriales;Mycobacteriaceae;Mycobacterium;Mycobacterium sherrisii;
Mycobacterium shigaense	Bacteria;Actinobacteria;Actinobacteria;Corynebacteriales;Mycobacteriaceae;Mycobacterium;Mycobacterium shigaense;
Mycobacterium simiae	Bacteria;Actinobacteria;Actinobacteria;Corynebacteriales;Mycobacteriaceae;Mycobacterium;Mycobacterium simiae;
Mycobacterium sinense	Bacteria;Actinobacteria;Actinobacteria;Corynebacteriales;Mycobacteriaceae;Mycobacterium;Mycobacterium sinense;
Mycobacterium smegmatis	Bacteria;Actinobacteria;Actinobacteria;Corynebacteriales;Mycobacteriaceae;Mycobacterium;Mycobacterium smegmatis;
Mycobacterium sp. 012931	Bacteria;Actinobacteria;Actinobacteria;Corynebacteriales;Mycobacteriaceae;Mycobacterium;Mycobacterium sp. 012931;
Mycobacterium sp. 1081908.1	Bacteria;Actinobacteria;Actinobacteria;Corynebacteriales;Mycobacteriaceae;Mycobacterium;Mycobacterium sp. 1081908.1;
Mycobacterium sp. 1100029.7	Bacteria;Actinobacteria;Actinobacteria;Corynebacteriales;Mycobacteriaceae;Mycobacterium;Mycobacterium sp. 1100029.7;
Mycobacterium sp. 1137317.9	Bacteria;Actinobacteria;Actinobacteria;Corynebacteriales;Mycobacteriaceae;Mycobacterium;Mycobacterium sp. 1137317.9;
Mycobacterium sp. 1245111.1	Bacteria;Actinobacteria;Actinobacteria;Corynebacteriales;Mycobacteriaceae;Mycobacterium;Mycobacterium sp. 1245111.1;
Mycobacterium sp. 1245805.9	Bacteria;Actinobacteria;Actinobacteria;Corynebacteriales;Mycobacteriaceae;Mycobacterium;Mycobacterium sp. 1245805.9;
Mycobacterium sp. 1274761.0	Bacteria;Actinobacteria;Actinobacteria;Corynebacteriales;Mycobacteriaceae;Mycobacterium;Mycobacterium sp. 1274761.0;
Mycobacterium sp. 141	Bacteria;Actinobacteria;Actinobacteria;Corynebacteriales;Mycobacteriaceae;Mycobacterium;Mycobacterium sp. 141;
Mycobacterium sp. 1482268.1	Bacteria;Actinobacteria;Actinobacteria;Corynebacteriales;Mycobacteriaceae;Mycobacterium;Mycobacterium sp. 1482268.1;
Mycobacterium sp. 1554424.7	Bacteria;Actinobacteria;Actinobacteria;Corynebacteriales;Mycobacteriaceae;Mycobacterium;Mycobacterium sp. 1554424.7;
Mycobacterium sp. 155	Bacteria;Actinobacteria;Actinobacteria;Corynebacteriales;Mycobacteriaceae;Mycobacterium;Mycobacterium sp. 155;
Mycobacterium sp. 27335	Bacteria;Actinobacteria;Actinobacteria;Corynebacteriales;Mycobacteriaceae;Mycobacterium;Mycobacterium sp. 27335;
Mycobacterium sp. 365mftsu	Bacteria;Actinobacteria;Actinobacteria;Corynebacteriales;Mycobacteriaceae;Mycobacterium;Mycobacterium sp. 365mftsu;
Mycobacterium sp. 455mf	Bacteria;Actinobacteria;Actinobacteria;Corynebacteriales;Mycobacteriaceae;Mycobacterium;Mycobacterium sp. 455mf;
Mycobacterium sp. 852002-10029_SCH5224772	Bacteria;Actinobacteria;Actinobacteria;Corynebacteriales;Mycobacteriaceae;Mycobacterium;Mycobacterium sp. 852002-10029_SCH5224772;
Mycobacterium sp. 852002-50816_SCH5313054-b	Bacteria;Actinobacteria;Actinobacteria;Corynebacteriales;Mycobacteriaceae;Mycobacterium;Mycobacterium sp. 852002-50816_SCH5313054-b;
Mycobacterium sp. 852002-51163_SCH5372311	Bacteria;Actinobacteria;Actinobacteria;Corynebacteriales;Mycobacteriaceae;Mycobacterium;Mycobacterium sp. 852002-51163_SCH5372311;
Mycobacterium sp. 852002-51296_SCH5728562-a	Bacteria;Actinobacteria;Actinobacteria;Corynebacteriales;Mycobacteriaceae;Mycobacterium;Mycobacterium sp. 852002-51296_SCH5728562-a;
Mycobacterium sp. 852002-53434_SCH5985345	Bacteria;Actinobacteria;Actinobacteria;Corynebacteriales;Mycobacteriaceae;Mycobacterium;Mycobacterium sp. 852002-53434_SCH5985345;
Mycobacterium sp. 852013-50142_SCH4511227	Bacteria;Actinobacteria;Actinobacteria;Corynebacteriales;Mycobacteriaceae;Mycobacterium;Mycobacterium sp. 852013-50142_SCH4511227;
Mycobacterium sp. 852013-51886_SCH5428379	Bacteria;Actinobacteria;Actinobacteria;Corynebacteriales;Mycobacteriaceae;Mycobacterium;Mycobacterium sp. 852013-51886_SCH5428379;
Mycobacterium sp. 852014-52144_SCH5372336	Bacteria;Actinobacteria;Actinobacteria;Corynebacteriales;Mycobacteriaceae;Mycobacterium;Mycobacterium sp. 852014-52144_SCH5372336;
Mycobacterium sp. 88mf	Bacteria;Actinobacteria;Actinobacteria;Corynebacteriales;Mycobacteriaceae;Mycobacterium;Mycobacterium sp. 88mf;
Mycobacterium sp. AB57	Bacteria;Actinobacteria;Actinobacteria;Corynebacteriales;Mycobacteriaceae;Mycobacterium;Mycobacterium sp. AB57;
Mycobacterium sp. ACS1612	Bacteria;Actinobacteria;Actinobacteria;Corynebacteriales;Mycobacteriaceae;Mycobacterium;Mycobacterium sp. ACS1612;
Mycobacterium sp. ACS4331	Bacteria;Actinobacteria;Actinobacteria;Corynebacteriales;Mycobacteriaceae;Mycobacterium;Mycobacterium sp. ACS4331;
Mycobacterium sp. AT1	Bacteria;Actinobacteria;Actinobacteria;Corynebacteriales;Mycobacteriaceae;Mycobacterium;Mycobacterium sp. AT1;
Mycobacterium sp. CECT 8763	Bacteria;Actinobacteria;Actinobacteria;Corynebacteriales;Mycobacteriaceae;Mycobacterium;Mycobacterium sp. CECT 8763;
Mycobacterium sp. CECT 8766	Bacteria;Actinobacteria;Actinobacteria;Corynebacteriales;Mycobacteriaceae;Mycobacterium;Mycobacterium sp. CECT 8766;
Mycobacterium sp. D16R18	Bacteria;Actinobacteria;Actinobacteria;Corynebacteriales;Mycobacteriaceae;Mycobacterium;Mycobacterium sp. D16R18;
Mycobacterium sp. E136	Bacteria;Actinobacteria;Actinobacteria;Corynebacteriales;Mycobacteriaceae;Mycobacterium;Mycobacterium sp. E136;
Mycobacterium sp. E1747	Bacteria;Actinobacteria;Actinobacteria;Corynebacteriales;Mycobacteriaceae;Mycobacterium;Mycobacterium sp. E1747;
Mycobacterium sp. E2327	Bacteria;Actinobacteria;Actinobacteria;Corynebacteriales;Mycobacteriaceae;Mycobacterium;Mycobacterium sp. E2327;
Mycobacterium sp. E2733	Bacteria;Actinobacteria;Actinobacteria;Corynebacteriales;Mycobacteriaceae;Mycobacterium;Mycobacterium sp. E2733;
Mycobacterium sp. E2978	Bacteria;Actinobacteria;Actinobacteria;Corynebacteriales;Mycobacteriaceae;Mycobacterium;Mycobacterium sp. E2978;
Mycobacterium sp. E787	Bacteria;Actinobacteria;Actinobacteria;Corynebacteriales;Mycobacteriaceae;Mycobacterium;Mycobacterium sp. E787;
Mycobacterium sp. EPa45	Bacteria;Actinobacteria;Actinobacteria;Corynebacteriales;Mycobacteriaceae;Mycobacterium;Mycobacterium sp. EPa45;
Mycobacterium sp. GA-1285	Bacteria;Actinobacteria;Actinobacteria;Corynebacteriales;Mycobacteriaceae;Mycobacterium;Mycobacterium sp. GA-1285;
Mycobacterium sp. GA-1999	Bacteria;Actinobacteria;Actinobacteria;Corynebacteriales;Mycobacteriaceae;Mycobacterium;Mycobacterium sp. GA-1999;
Mycobacterium sp. GA-2829	Bacteria;Actinobacteria;Actinobacteria;Corynebacteriales;Mycobacteriaceae;Mycobacterium;Mycobacterium sp. GA-2829;
Mycobacterium sp. IS-1264	Bacteria;Actinobacteria;Actinobacteria;Corynebacteriales;Mycobacteriaceae;Mycobacterium;Mycobacterium sp. IS-1264;
Mycobacterium sp. IS-1556	Bacteria;Actinobacteria;Actinobacteria;Corynebacteriales;Mycobacteriaceae;Mycobacterium;Mycobacterium sp. IS-1556;
Mycobacterium sp. IS-1742	Bacteria;Actinobacteria;Actinobacteria;Corynebacteriales;Mycobacteriaceae;Mycobacterium;Mycobacterium sp. IS-1742;
Mycobacterium sp. IS-1744	Bacteria;Actinobacteria;Actinobacteria;Corynebacteriales;Mycobacteriaceae;Mycobacterium;Mycobacterium sp. IS-1744;
Mycobacterium sp. M26	Bacteria;Actinobacteria;Actinobacteria;Corynebacteriales;Mycobacteriaceae;Mycobacterium;Mycobacterium sp. M26;
Mycobacterium sp. MCS	Bacteria;Actinobacteria;Actinobacteria;Corynebacteriales;Mycobacteriaceae;Mycobacterium;Mycobacterium sp. MCS;
Mycobacterium sp. MS1601	Bacteria;Actinobacteria;Actinobacteria;Corynebacteriales;Mycobacteriaceae;Mycobacterium;Mycobacterium sp. MS1601;
Mycobacterium sp. NAZ190054	Bacteria;Actinobacteria;Actinobacteria;Corynebacteriales;Mycobacteriaceae;Mycobacterium;Mycobacterium sp. NAZ190054;
Mycobacterium sp. NRRL B-3805	Bacteria;Actinobacteria;Actinobacteria;Corynebacteriales;Mycobacteriaceae;Mycobacterium;Mycobacterium sp. NRRL B-3805;
Mycobacterium sp. QIA-37	Bacteria;Actinobacteria;Actinobacteria;Corynebacteriales;Mycobacteriaceae;Mycobacterium;Mycobacterium sp. QIA-37;
Mycobacterium sp. Root135	Bacteria;Actinobacteria;Actinobacteria;Corynebacteriales;Mycobacteriaceae;Mycobacterium;Mycobacterium sp. Root135;
Mycobacterium sp. SP-6446	Bacteria;Actinobacteria;Actinobacteria;Corynebacteriales;Mycobacteriaceae;Mycobacterium;Mycobacterium sp. SP-6446;
Mycobacterium sp. ST-F2	Bacteria;Actinobacteria;Actinobacteria;Corynebacteriales;Mycobacteriaceae;Mycobacterium;Mycobacterium sp. ST-F2;
Mycobacterium sp. SWH-M1	Bacteria;Actinobacteria;Actinobacteria;Corynebacteriales;Mycobacteriaceae;Mycobacterium;Mycobacterium sp. SWH-M1;
Mycobacterium sp. SWH-M3	Bacteria;Actinobacteria;Actinobacteria;Corynebacteriales;Mycobacteriaceae;Mycobacterium;Mycobacterium sp. SWH-M3;
Mycobacterium sp. SWH-M5	Bacteria;Actinobacteria;Actinobacteria;Corynebacteriales;Mycobacteriaceae;Mycobacterium;Mycobacterium sp. SWH-M5;
Mycobacterium sp. Soil538	Bacteria;Actinobacteria;Actinobacteria;Corynebacteriales;Mycobacteriaceae;Mycobacterium;Mycobacterium sp. Soil538;
Mycobacterium sp. TBL 1200985	Bacteria;Actinobacteria;Actinobacteria;Corynebacteriales;Mycobacteriaceae;Mycobacterium;Mycobacterium sp. TBL 1200985;
Mycobacterium sp. UM_CSW	Bacteria;Actinobacteria;Actinobacteria;Corynebacteriales;Mycobacteriaceae;Mycobacterium;Mycobacterium sp. UM_CSW;
Mycobacterium sp. UM_Kg27	Bacteria;Actinobacteria;Actinobacteria;Corynebacteriales;Mycobacteriaceae;Mycobacterium;Mycobacterium sp. UM_Kg27;
Mycobacterium sp. UM_NYF	Bacteria;Actinobacteria;Actinobacteria;Corynebacteriales;Mycobacteriaceae;Mycobacterium;Mycobacterium sp. UM_NYF;
Mycobacterium sp. UM_WGJ	Bacteria;Actinobacteria;Actinobacteria;Corynebacteriales;Mycobacteriaceae;Mycobacterium;Mycobacterium sp. UM_WGJ;
Mycobacterium sp. UNC267MFSha1.1M11	Bacteria;Actinobacteria;Actinobacteria;Corynebacteriales;Mycobacteriaceae;Mycobacterium;Mycobacterium sp. UNC267MFSha1.1M11;
Mycobacterium sp. URHB0044	Bacteria;Actinobacteria;Actinobacteria;Corynebacteriales;Mycobacteriaceae;Mycobacterium;Mycobacterium sp. URHB0044;
Mycobacterium sp. URHD0025	Bacteria;Actinobacteria;Actinobacteria;Corynebacteriales;Mycobacteriaceae;Mycobacterium;Mycobacterium sp. URHD0025;
Mycobacterium sp. WY10	Bacteria;Actinobacteria;Actinobacteria;Corynebacteriales;Mycobacteriaceae;Mycobacterium;Mycobacterium sp. WY10;
Mycobacterium sp. YC-RL4	Bacteria;Actinobacteria;Actinobacteria;Corynebacteriales;Mycobacteriaceae;Mycobacterium;Mycobacterium sp. YC-RL4;
Mycobacterium sp. djl-10	Bacteria;Actinobacteria;Actinobacteria;Corynebacteriales;Mycobacteriaceae;Mycobacterium;Mycobacterium sp. djl-10;
Mycobacterium sphagni	Bacteria;Actinobacteria;Actinobacteria;Corynebacteriales;Mycobacteriaceae;Mycobacterium;Mycobacterium sphagni;
Mycobacterium stephanolepidis	Bacteria;Actinobacteria;Actinobacteria;Corynebacteriales;Mycobacteriaceae;Mycobacterium;Mycobacterium stephanolepidis;
Mycobacterium szulgai	Bacteria;Actinobacteria;Actinobacteria;Corynebacteriales;Mycobacteriaceae;Mycobacterium;Mycobacterium szulgai;
Mycobacterium talmoniae	Bacteria;Actinobacteria;Actinobacteria;Corynebacteriales;Mycobacteriaceae;Mycobacterium;Mycobacterium talmoniae;
Mycobacterium terrae	Bacteria;Actinobacteria;Actinobacteria;Corynebacteriales;Mycobacteriaceae;Mycobacterium;Mycobacterium terrae;
Mycobacterium thermoresistibile	Bacteria;Actinobacteria;Actinobacteria;Corynebacteriales;Mycobacteriaceae;Mycobacterium;Mycobacterium thermoresistibile;
Mycobacterium triviale	Bacteria;Actinobacteria;Actinobacteria;Corynebacteriales;Mycobacteriaceae;Mycobacterium;Mycobacterium triviale;
Mycobacterium tuberculosis	Bacteria;Actinobacteria;Actinobacteria;Corynebacteriales;Mycobacteriaceae;Mycobacterium;Mycobacterium tuberculosis;
Mycobacterium tusciae	Bacteria;Actinobacteria;Actinobacteria;Corynebacteriales;Mycobacteriaceae;Mycobacterium;Mycobacterium tusciae;
Mycobacterium ulcerans	Bacteria;Actinobacteria;Actinobacteria;Corynebacteriales;Mycobacteriaceae;Mycobacterium;Mycobacterium ulcerans;
Mycobacterium vaccae	Bacteria;Actinobacteria;Actinobacteria;Corynebacteriales;Mycobacteriaceae;Mycobacterium;Mycobacterium vaccae;
Mycobacterium vulneris	Bacteria;Actinobacteria;Actinobacteria;Corynebacteriales;Mycobacteriaceae;Mycobacterium;Mycobacterium vulneris;
Mycobacterium wolinskyi	Bacteria;Actinobacteria;Actinobacteria;Corynebacteriales;Mycobacteriaceae;Mycobacterium;Mycobacterium wolinskyi;
Mycobacterium xenopi	Bacteria;Actinobacteria;Actinobacteria;Corynebacteriales;Mycobacteriaceae;Mycobacterium;Mycobacterium xenopi;
Mycobacterium yongonense	Bacteria;Actinobacteria;Actinobacteria;Corynebacteriales;Mycobacteriaceae;Mycobacterium;Mycobacterium yongonense;
Unclassified	Bacteria;Actinobacteria;Actinobacteria;Corynebacteriales;Mycobacteriaceae;Mycobacterium;Unclassified;
uncultured Mycobacterium sp.	Bacteria;Actinobacteria;Actinobacteria;Corynebacteriales;Mycobacteriaceae;Mycobacterium;uncultured Mycobacterium sp.;
Nocardia abscessus	Bacteria;Actinobacteria;Actinobacteria;Corynebacteriales;Nocardiaceae;Nocardia;Nocardia abscessus;
Nocardia acidivorans	Bacteria;Actinobacteria;Actinobacteria;Corynebacteriales;Nocardiaceae;Nocardia;Nocardia acidivorans;
Nocardia africana	Bacteria;Actinobacteria;Actinobacteria;Corynebacteriales;Nocardiaceae;Nocardia;Nocardia africana;
Nocardia altamirensis	Bacteria;Actinobacteria;Actinobacteria;Corynebacteriales;Nocardiaceae;Nocardia;Nocardia altamirensis;
Nocardia amamiensis	Bacteria;Actinobacteria;Actinobacteria;Corynebacteriales;Nocardiaceae;Nocardia;Nocardia amamiensis;
Nocardia amikacinitolerans	Bacteria;Actinobacteria;Actinobacteria;Corynebacteriales;Nocardiaceae;Nocardia;Nocardia amikacinitolerans;
Nocardia anaemiae	Bacteria;Actinobacteria;Actinobacteria;Corynebacteriales;Nocardiaceae;Nocardia;Nocardia anaemiae;
Nocardia araoensis	Bacteria;Actinobacteria;Actinobacteria;Corynebacteriales;Nocardiaceae;Nocardia;Nocardia araoensis;
Nocardia arthritidis	Bacteria;Actinobacteria;Actinobacteria;Corynebacteriales;Nocardiaceae;Nocardia;Nocardia arthritidis;
Nocardia asiatica	Bacteria;Actinobacteria;Actinobacteria;Corynebacteriales;Nocardiaceae;Nocardia;Nocardia asiatica;
Nocardia asteroides	Bacteria;Actinobacteria;Actinobacteria;Corynebacteriales;Nocardiaceae;Nocardia;Nocardia asteroides;
Nocardia brasiliensis	Bacteria;Actinobacteria;Actinobacteria;Corynebacteriales;Nocardiaceae;Nocardia;Nocardia brasiliensis;
Nocardia caishijiensis	Bacteria;Actinobacteria;Actinobacteria;Corynebacteriales;Nocardiaceae;Nocardia;Nocardia caishijiensis;
Nocardia carnea	Bacteria;Actinobacteria;Actinobacteria;Corynebacteriales;Nocardiaceae;Nocardia;Nocardia carnea;
Nocardia cerradoensis	Bacteria;Actinobacteria;Actinobacteria;Corynebacteriales;Nocardiaceae;Nocardia;Nocardia cerradoensis;
Nocardia concava	Bacteria;Actinobacteria;Actinobacteria;Corynebacteriales;Nocardiaceae;Nocardia;Nocardia concava;
Nocardia coubleae	Bacteria;Actinobacteria;Actinobacteria;Corynebacteriales;Nocardiaceae;Nocardia;Nocardia coubleae;
Nocardia crassostreae	Bacteria;Actinobacteria;Actinobacteria;Corynebacteriales;Nocardiaceae;Nocardia;Nocardia crassostreae;
Nocardia cyriacigeorgica	Bacteria;Actinobacteria;Actinobacteria;Corynebacteriales;Nocardiaceae;Nocardia;Nocardia cyriacigeorgica;
Nocardia elegans	Bacteria;Actinobacteria;Actinobacteria;Corynebacteriales;Nocardiaceae;Nocardia;Nocardia elegans;
Nocardia farcinica	Bacteria;Actinobacteria;Actinobacteria;Corynebacteriales;Nocardiaceae;Nocardia;Nocardia farcinica;
Nocardia flavorosea	Bacteria;Actinobacteria;Actinobacteria;Corynebacteriales;Nocardiaceae;Nocardia;Nocardia flavorosea;
Nocardia gamkensis	Bacteria;Actinobacteria;Actinobacteria;Corynebacteriales;Nocardiaceae;Nocardia;Nocardia gamkensis;
Nocardia harenae	Bacteria;Actinobacteria;Actinobacteria;Corynebacteriales;Nocardiaceae;Nocardia;Nocardia harenae;
Nocardia inohanensis	Bacteria;Actinobacteria;Actinobacteria;Corynebacteriales;Nocardiaceae;Nocardia;Nocardia inohanensis;
Nocardia jejuensis	Bacteria;Actinobacteria;Actinobacteria;Corynebacteriales;Nocardiaceae;Nocardia;Nocardia jejuensis;
Nocardia jiangxiensis	Bacteria;Actinobacteria;Actinobacteria;Corynebacteriales;Nocardiaceae;Nocardia;Nocardia jiangxiensis;
Nocardia kruczakiae	Bacteria;Actinobacteria;Actinobacteria;Corynebacteriales;Nocardiaceae;Nocardia;Nocardia kruczakiae;
Nocardia mexicana	Bacteria;Actinobacteria;Actinobacteria;Corynebacteriales;Nocardiaceae;Nocardia;Nocardia mexicana;
Nocardia mikamii	Bacteria;Actinobacteria;Actinobacteria;Corynebacteriales;Nocardiaceae;Nocardia;Nocardia mikamii;
Nocardia miyunensis	Bacteria;Actinobacteria;Actinobacteria;Corynebacteriales;Nocardiaceae;Nocardia;Nocardia miyunensis;
Nocardia niigatensis	Bacteria;Actinobacteria;Actinobacteria;Corynebacteriales;Nocardiaceae;Nocardia;Nocardia niigatensis;
Nocardia niwae	Bacteria;Actinobacteria;Actinobacteria;Corynebacteriales;Nocardiaceae;Nocardia;Nocardia niwae;
Nocardia nova	Bacteria;Actinobacteria;Actinobacteria;Corynebacteriales;Nocardiaceae;Nocardia;Nocardia nova;
Nocardia otitidiscaviarum	Bacteria;Actinobacteria;Actinobacteria;Corynebacteriales;Nocardiaceae;Nocardia;Nocardia otitidiscaviarum;
Nocardia seriolae	Bacteria;Actinobacteria;Actinobacteria;Corynebacteriales;Nocardiaceae;Nocardia;Nocardia seriolae;
Nocardia sienata	Bacteria;Actinobacteria;Actinobacteria;Corynebacteriales;Nocardiaceae;Nocardia;Nocardia sienata;
Nocardia soli	Bacteria;Actinobacteria;Actinobacteria;Corynebacteriales;Nocardiaceae;Nocardia;Nocardia soli;
Nocardia sp. 348MFTsu5.1	Bacteria;Actinobacteria;Actinobacteria;Corynebacteriales;Nocardiaceae;Nocardia;Nocardia sp. 348MFTsu5.1;
Nocardia sp. 852002-20019_SCH5090214	Bacteria;Actinobacteria;Actinobacteria;Corynebacteriales;Nocardiaceae;Nocardia;Nocardia sp. 852002-20019_SCH5090214;
Nocardia sp. BMG111209	Bacteria;Actinobacteria;Actinobacteria;Corynebacteriales;Nocardiaceae;Nocardia;Nocardia sp. BMG111209;
Nocardia sp. BMG51109	Bacteria;Actinobacteria;Actinobacteria;Corynebacteriales;Nocardiaceae;Nocardia;Nocardia sp. BMG51109;
Nocardia sp. NRRL S-836	Bacteria;Actinobacteria;Actinobacteria;Corynebacteriales;Nocardiaceae;Nocardia;Nocardia sp. NRRL S-836;
Nocardia tenerifensis	Bacteria;Actinobacteria;Actinobacteria;Corynebacteriales;Nocardiaceae;Nocardia;Nocardia tenerifensis;
Nocardia terpenica	Bacteria;Actinobacteria;Actinobacteria;Corynebacteriales;Nocardiaceae;Nocardia;Nocardia terpenica;
Nocardia testacea	Bacteria;Actinobacteria;Actinobacteria;Corynebacteriales;Nocardiaceae;Nocardia;Nocardia testacea;
Nocardia transvalensis	Bacteria;Actinobacteria;Actinobacteria;Corynebacteriales;Nocardiaceae;Nocardia;Nocardia transvalensis;
Nocardia uniformis	Bacteria;Actinobacteria;Actinobacteria;Corynebacteriales;Nocardiaceae;Nocardia;Nocardia uniformis;
Nocardia vaccinii	Bacteria;Actinobacteria;Actinobacteria;Corynebacteriales;Nocardiaceae;Nocardia;Nocardia vaccinii;
Nocardia vinacea	Bacteria;Actinobacteria;Actinobacteria;Corynebacteriales;Nocardiaceae;Nocardia;Nocardia vinacea;
Nocardia yamanashiensis	Bacteria;Actinobacteria;Actinobacteria;Corynebacteriales;Nocardiaceae;Nocardia;Nocardia yamanashiensis;
Rhodococcus aetherivorans	Bacteria;Actinobacteria;Actinobacteria;Corynebacteriales;Nocardiaceae;Rhodococcus;Rhodococcus aetherivorans;
Rhodococcus coprophilus	Bacteria;Actinobacteria;Actinobacteria;Corynebacteriales;Nocardiaceae;Rhodococcus;Rhodococcus coprophilus;
Rhodococcus enclensis	Bacteria;Actinobacteria;Actinobacteria;Corynebacteriales;Nocardiaceae;Rhodococcus;Rhodococcus enclensis;
Rhodococcus erythropolis	Bacteria;Actinobacteria;Actinobacteria;Corynebacteriales;Nocardiaceae;Rhodococcus;Rhodococcus erythropolis;
Rhodococcus fascians	Bacteria;Actinobacteria;Actinobacteria;Corynebacteriales;Nocardiaceae;Rhodococcus;Rhodococcus fascians;
Rhodococcus hoagii	Bacteria;Actinobacteria;Actinobacteria;Corynebacteriales;Nocardiaceae;Rhodococcus;Rhodococcus hoagii;
Rhodococcus imtechensis	Bacteria;Actinobacteria;Actinobacteria;Corynebacteriales;Nocardiaceae;Rhodococcus;Rhodococcus imtechensis;
Rhodococcus jostii	Bacteria;Actinobacteria;Actinobacteria;Corynebacteriales;Nocardiaceae;Rhodococcus;Rhodococcus jostii;
Rhodococcus koreensis	Bacteria;Actinobacteria;Actinobacteria;Corynebacteriales;Nocardiaceae;Rhodococcus;Rhodococcus koreensis;
Rhodococcus kroppenstedtii	Bacteria;Actinobacteria;Actinobacteria;Corynebacteriales;Nocardiaceae;Rhodococcus;Rhodococcus kroppenstedtii;
Rhodococcus kunmingensis	Bacteria;Actinobacteria;Actinobacteria;Corynebacteriales;Nocardiaceae;Rhodococcus;Rhodococcus kunmingensis;
Rhodococcus kyotonensis	Bacteria;Actinobacteria;Actinobacteria;Corynebacteriales;Nocardiaceae;Rhodococcus;Rhodococcus kyotonensis;
Rhodococcus marinonascens	Bacteria;Actinobacteria;Actinobacteria;Corynebacteriales;Nocardiaceae;Rhodococcus;Rhodococcus marinonascens;
Rhodococcus opacus	Bacteria;Actinobacteria;Actinobacteria;Corynebacteriales;Nocardiaceae;Rhodococcus;Rhodococcus opacus;
Rhodococcus pyridinivorans	Bacteria;Actinobacteria;Actinobacteria;Corynebacteriales;Nocardiaceae;Rhodococcus;Rhodococcus pyridinivorans;
Rhodococcus rhodnii	Bacteria;Actinobacteria;Actinobacteria;Corynebacteriales;Nocardiaceae;Rhodococcus;Rhodococcus rhodnii;
Rhodococcus rhodochrous	Bacteria;Actinobacteria;Actinobacteria;Corynebacteriales;Nocardiaceae;Rhodococcus;Rhodococcus rhodochrous;
Rhodococcus ruber	Bacteria;Actinobacteria;Actinobacteria;Corynebacteriales;Nocardiaceae;Rhodococcus;Rhodococcus ruber;
Rhodococcus sp. 05-2254-2	Bacteria;Actinobacteria;Actinobacteria;Corynebacteriales;Nocardiaceae;Rhodococcus;Rhodococcus sp. 05-2254-2;
Rhodococcus sp. 06-1477-1B	Bacteria;Actinobacteria;Actinobacteria;Corynebacteriales;Nocardiaceae;Rhodococcus;Rhodococcus sp. 06-1477-1B;
Rhodococcus sp. 1163	Bacteria;Actinobacteria;Actinobacteria;Corynebacteriales;Nocardiaceae;Rhodococcus;Rhodococcus sp. 1163;
Rhodococcus sp. 1168	Bacteria;Actinobacteria;Actinobacteria;Corynebacteriales;Nocardiaceae;Rhodococcus;Rhodococcus sp. 1168;
Rhodococcus sp. 14-1411-2a	Bacteria;Actinobacteria;Actinobacteria;Corynebacteriales;Nocardiaceae;Rhodococcus;Rhodococcus sp. 14-1411-2a;
Rhodococcus sp. 14-2470-1a	Bacteria;Actinobacteria;Actinobacteria;Corynebacteriales;Nocardiaceae;Rhodococcus;Rhodococcus sp. 14-2470-1a;
Rhodococcus sp. 14-2470-1b	Bacteria;Actinobacteria;Actinobacteria;Corynebacteriales;Nocardiaceae;Rhodococcus;Rhodococcus sp. 14-2470-1b;
Rhodococcus sp. 14-2483-1-1	Bacteria;Actinobacteria;Actinobacteria;Corynebacteriales;Nocardiaceae;Rhodococcus;Rhodococcus sp. 14-2483-1-1;
Rhodococcus sp. ACPA1	Bacteria;Actinobacteria;Actinobacteria;Corynebacteriales;Nocardiaceae;Rhodococcus;Rhodococcus sp. ACPA1;
Rhodococcus sp. ACS1	Bacteria;Actinobacteria;Actinobacteria;Corynebacteriales;Nocardiaceae;Rhodococcus;Rhodococcus sp. ACS1;
Rhodococcus sp. ADH	Bacteria;Actinobacteria;Actinobacteria;Corynebacteriales;Nocardiaceae;Rhodococcus;Rhodococcus sp. ADH;
Rhodococcus sp. AW25M09	Bacteria;Actinobacteria;Actinobacteria;Corynebacteriales;Nocardiaceae;Rhodococcus;Rhodococcus sp. AW25M09;
Rhodococcus sp. B7740	Bacteria;Actinobacteria;Actinobacteria;Corynebacteriales;Nocardiaceae;Rhodococcus;Rhodococcus sp. B7740;
Rhodococcus sp. BUPNP1	Bacteria;Actinobacteria;Actinobacteria;Corynebacteriales;Nocardiaceae;Rhodococcus;Rhodococcus sp. BUPNP1;
Rhodococcus sp. CUA-806	Bacteria;Actinobacteria;Actinobacteria;Corynebacteriales;Nocardiaceae;Rhodococcus;Rhodococcus sp. CUA-806;
Rhodococcus sp. EPR-147	Bacteria;Actinobacteria;Actinobacteria;Corynebacteriales;Nocardiaceae;Rhodococcus;Rhodococcus sp. EPR-147;
Rhodococcus sp. EPR-157	Bacteria;Actinobacteria;Actinobacteria;Corynebacteriales;Nocardiaceae;Rhodococcus;Rhodococcus sp. EPR-157;
Rhodococcus sp. EsD8	Bacteria;Actinobacteria;Actinobacteria;Corynebacteriales;Nocardiaceae;Rhodococcus;Rhodococcus sp. EsD8;
Rhodococcus sp. Leaf233	Bacteria;Actinobacteria;Actinobacteria;Corynebacteriales;Nocardiaceae;Rhodococcus;Rhodococcus sp. Leaf233;
Rhodococcus sp. Leaf258	Bacteria;Actinobacteria;Actinobacteria;Corynebacteriales;Nocardiaceae;Rhodococcus;Rhodococcus sp. Leaf258;
Rhodococcus sp. Leaf278	Bacteria;Actinobacteria;Actinobacteria;Corynebacteriales;Nocardiaceae;Rhodococcus;Rhodococcus sp. Leaf278;
Rhodococcus sp. M8	Bacteria;Actinobacteria;Actinobacteria;Corynebacteriales;Nocardiaceae;Rhodococcus;Rhodococcus sp. M8;
Rhodococcus sp. MEB064	Bacteria;Actinobacteria;Actinobacteria;Corynebacteriales;Nocardiaceae;Rhodococcus;Rhodococcus sp. MEB064;
Rhodococcus sp. MTM3W5.2	Bacteria;Actinobacteria;Actinobacteria;Corynebacteriales;Nocardiaceae;Rhodococcus;Rhodococcus sp. MTM3W5.2;
Rhodococcus sp. OK302	Bacteria;Actinobacteria;Actinobacteria;Corynebacteriales;Nocardiaceae;Rhodococcus;Rhodococcus sp. OK302;
Rhodococcus sp. PBTS 1	Bacteria;Actinobacteria;Actinobacteria;Corynebacteriales;Nocardiaceae;Rhodococcus;Rhodococcus sp. PBTS 1;
Rhodococcus sp. RD6.2	Bacteria;Actinobacteria;Actinobacteria;Corynebacteriales;Nocardiaceae;Rhodococcus;Rhodococcus sp. RD6.2;
Rhodococcus sp. SC4	Bacteria;Actinobacteria;Actinobacteria;Corynebacteriales;Nocardiaceae;Rhodococcus;Rhodococcus sp. SC4;
Rhodococcus sp. UNC23MFCrub1.1	Bacteria;Actinobacteria;Actinobacteria;Corynebacteriales;Nocardiaceae;Rhodococcus;Rhodococcus sp. UNC23MFCrub1.1;
Rhodococcus sp. WB1	Bacteria;Actinobacteria;Actinobacteria;Corynebacteriales;Nocardiaceae;Rhodococcus;Rhodococcus sp. WB1;
Rhodococcus sp. WWJCD1	Bacteria;Actinobacteria;Actinobacteria;Corynebacteriales;Nocardiaceae;Rhodococcus;Rhodococcus sp. WWJCD1;
Rhodococcus sp. p52	Bacteria;Actinobacteria;Actinobacteria;Corynebacteriales;Nocardiaceae;Rhodococcus;Rhodococcus sp. p52;
Rhodococcus triatomae	Bacteria;Actinobacteria;Actinobacteria;Corynebacteriales;Nocardiaceae;Rhodococcus;Rhodococcus triatomae;
Rhodococcus tukisamuensis	Bacteria;Actinobacteria;Actinobacteria;Corynebacteriales;Nocardiaceae;Rhodococcus;Rhodococcus tukisamuensis;
Rhodococcus wratislaviensis	Bacteria;Actinobacteria;Actinobacteria;Corynebacteriales;Nocardiaceae;Rhodococcus;Rhodococcus wratislaviensis;
Rhodococcus yunnanensis	Bacteria;Actinobacteria;Actinobacteria;Corynebacteriales;Nocardiaceae;Rhodococcus;Rhodococcus yunnanensis;
Rhodococcus zopfii	Bacteria;Actinobacteria;Actinobacteria;Corynebacteriales;Nocardiaceae;Rhodococcus;Rhodococcus zopfii;
Smaragdicoccus niigatensis	Bacteria;Actinobacteria;Actinobacteria;Corynebacteriales;Nocardiaceae;Smaragdicoccus;Smaragdicoccus niigatensis;
Tsukamurella pseudospumae	Bacteria;Actinobacteria;Actinobacteria;Corynebacteriales;Tsukamurellaceae;Tsukamurella;Tsukamurella pseudospumae;
Tsukamurella pulmonis	Bacteria;Actinobacteria;Actinobacteria;Corynebacteriales;Tsukamurellaceae;Tsukamurella;Tsukamurella pulmonis;
Tsukamurella sp. 1534	Bacteria;Actinobacteria;Actinobacteria;Corynebacteriales;Tsukamurellaceae;Tsukamurella;Tsukamurella sp. 1534;
Tsukamurella tyrosinosolvens	Bacteria;Actinobacteria;Actinobacteria;Corynebacteriales;Tsukamurellaceae;Tsukamurella;Tsukamurella tyrosinosolvens;
Lawsonella clevelandensis	Bacteria;Actinobacteria;Actinobacteria;Corynebacteriales;Unclassified;Lawsonella;Lawsonella clevelandensis;
Williamsia herbipolensis	Bacteria;Actinobacteria;Actinobacteria;Corynebacteriales;Williamsiaceae;Williamsia;Williamsia herbipolensis;
Williamsia muralis	Bacteria;Actinobacteria;Actinobacteria;Corynebacteriales;Williamsiaceae;Williamsia;Williamsia muralis;
Williamsia sp. 1138	Bacteria;Actinobacteria;Actinobacteria;Corynebacteriales;Williamsiaceae;Williamsia;Williamsia sp. 1138;
Williamsia sp. D3	Bacteria;Actinobacteria;Actinobacteria;Corynebacteriales;Williamsiaceae;Williamsia;Williamsia sp. D3;
Cryptosporangium arvum	Bacteria;Actinobacteria;Actinobacteria;Frankiales;Cryptosporangiaceae;Cryptosporangium;Cryptosporangium arvum;
Cryptosporangium aurantiacum	Bacteria;Actinobacteria;Actinobacteria;Frankiales;Cryptosporangiaceae;Cryptosporangium;Cryptosporangium aurantiacum;
Frankia alni	Bacteria;Actinobacteria;Actinobacteria;Frankiales;Frankiaceae;Frankia;Frankia alni;
Frankia asymbiotica	Bacteria;Actinobacteria;Actinobacteria;Frankiales;Frankiaceae;Frankia;Frankia asymbiotica;
Frankia coriariae	Bacteria;Actinobacteria;Actinobacteria;Frankiales;Frankiaceae;Frankia;Frankia coriariae;
Frankia discariae	Bacteria;Actinobacteria;Actinobacteria;Frankiales;Frankiaceae;Frankia;Frankia discariae;
Frankia elaeagni	Bacteria;Actinobacteria;Actinobacteria;Frankiales;Frankiaceae;Frankia;Frankia elaeagni;
Frankia inefficax	Bacteria;Actinobacteria;Actinobacteria;Frankiales;Frankiaceae;Frankia;Frankia inefficax;
Frankia sp. ACN1ag	Bacteria;Actinobacteria;Actinobacteria;Frankiales;Frankiaceae;Frankia;Frankia sp. ACN1ag;
Frankia sp. BMG5.23	Bacteria;Actinobacteria;Actinobacteria;Frankiales;Frankiaceae;Frankia;Frankia sp. BMG5.23;
Frankia sp. BMG5.36	Bacteria;Actinobacteria;Actinobacteria;Frankiales;Frankiaceae;Frankia;Frankia sp. BMG5.36;
Frankia sp. BR	Bacteria;Actinobacteria;Actinobacteria;Frankiales;Frankiaceae;Frankia;Frankia sp. BR;
Frankia sp. CN3	Bacteria;Actinobacteria;Actinobacteria;Frankiales;Frankiaceae;Frankia;Frankia sp. CN3;
Frankia sp. Cc1.17	Bacteria;Actinobacteria;Actinobacteria;Frankiales;Frankiaceae;Frankia;Frankia sp. Cc1.17;
Frankia sp. CcI156	Bacteria;Actinobacteria;Actinobacteria;Frankiales;Frankiaceae;Frankia;Frankia sp. CcI156;
Frankia sp. CcI49	Bacteria;Actinobacteria;Actinobacteria;Frankiales;Frankiaceae;Frankia;Frankia sp. CcI49;
Frankia sp. CeD	Bacteria;Actinobacteria;Actinobacteria;Frankiales;Frankiaceae;Frankia;Frankia sp. CeD;
Frankia sp. CpI1-P	Bacteria;Actinobacteria;Actinobacteria;Frankiales;Frankiaceae;Frankia;Frankia sp. CpI1-P;
Frankia sp. DC12	Bacteria;Actinobacteria;Actinobacteria;Frankiales;Frankiaceae;Frankia;Frankia sp. DC12;
Frankia sp. EI5c	Bacteria;Actinobacteria;Actinobacteria;Frankiales;Frankiaceae;Frankia;Frankia sp. EI5c;
Frankia sp. EUN1f	Bacteria;Actinobacteria;Actinobacteria;Frankiales;Frankiaceae;Frankia;Frankia sp. EUN1f;
Frankia sp. EUN1h	Bacteria;Actinobacteria;Actinobacteria;Frankiales;Frankiaceae;Frankia;Frankia sp. EUN1h;
Frankia sp. G2	Bacteria;Actinobacteria;Actinobacteria;Frankiales;Frankiaceae;Frankia;Frankia sp. G2;
Frankia sp. KB5	Bacteria;Actinobacteria;Actinobacteria;Frankiales;Frankiaceae;Frankia;Frankia sp. KB5;
Frankia sp. QA3	Bacteria;Actinobacteria;Actinobacteria;Frankiales;Frankiaceae;Frankia;Frankia sp. QA3;
Frankia sp. R43	Bacteria;Actinobacteria;Actinobacteria;Frankiales;Frankiaceae;Frankia;Frankia sp. R43;
Frankia symbiont of Datisca glomerata	Bacteria;Actinobacteria;Actinobacteria;Frankiales;Frankiaceae;Frankia;Frankia symbiont of Datisca glomerata;
Unclassified	Bacteria;Actinobacteria;Actinobacteria;Frankiales;Frankiaceae;Frankia;Unclassified;
Jatrophihabitans endophyticus	Bacteria;Actinobacteria;Actinobacteria;Frankiales;Frankiaceae;Jatrophihabitans;Jatrophihabitans endophyticus;
Jatrophihabitans sp. GAS493	Bacteria;Actinobacteria;Actinobacteria;Frankiales;Frankiaceae;Jatrophihabitans;Jatrophihabitans sp. GAS493;
Frankineae bacterium MT45	Bacteria;Actinobacteria;Actinobacteria;Frankiales;Unclassified;Unclassified;Frankineae bacterium MT45;
Blastococcus endophyticus	Bacteria;Actinobacteria;Actinobacteria;Geodermatophilales;Geodermatophilaceae;Blastococcus;Blastococcus endophyticus;
Blastococcus sp. DSM 44205	Bacteria;Actinobacteria;Actinobacteria;Geodermatophilales;Geodermatophilaceae;Blastococcus;Blastococcus sp. DSM 44205;
Blastococcus sp. DSM 44268	Bacteria;Actinobacteria;Actinobacteria;Geodermatophilales;Geodermatophilaceae;Blastococcus;Blastococcus sp. DSM 44268;
Blastococcus sp. DSM 44272	Bacteria;Actinobacteria;Actinobacteria;Geodermatophilales;Geodermatophilaceae;Blastococcus;Blastococcus sp. DSM 44272;
Blastococcus sp. DSM 46786	Bacteria;Actinobacteria;Actinobacteria;Geodermatophilales;Geodermatophilaceae;Blastococcus;Blastococcus sp. DSM 46786;
Blastococcus sp. DSM 46838	Bacteria;Actinobacteria;Actinobacteria;Geodermatophilales;Geodermatophilaceae;Blastococcus;Blastococcus sp. DSM 46838;
Blastococcus sp. URHD0036	Bacteria;Actinobacteria;Actinobacteria;Geodermatophilales;Geodermatophilaceae;Blastococcus;Blastococcus sp. URHD0036;
Candidatus Blastococcus massiliensis	Bacteria;Actinobacteria;Actinobacteria;Geodermatophilales;Geodermatophilaceae;Blastococcus;Candidatus Blastococcus massiliensis;
Geodermatophilus africanus	Bacteria;Actinobacteria;Actinobacteria;Geodermatophilales;Geodermatophilaceae;Geodermatophilus;Geodermatophilus africanus;
Geodermatophilus amargosae	Bacteria;Actinobacteria;Actinobacteria;Geodermatophilales;Geodermatophilaceae;Geodermatophilus;Geodermatophilus amargosae;
Geodermatophilus nigrescens	Bacteria;Actinobacteria;Actinobacteria;Geodermatophilales;Geodermatophilaceae;Geodermatophilus;Geodermatophilus nigrescens;
Geodermatophilus obscurus	Bacteria;Actinobacteria;Actinobacteria;Geodermatophilales;Geodermatophilaceae;Geodermatophilus;Geodermatophilus obscurus;
Geodermatophilus poikilotrophus	Bacteria;Actinobacteria;Actinobacteria;Geodermatophilales;Geodermatophilaceae;Geodermatophilus;Geodermatophilus poikilotrophus;
Geodermatophilus pulveris	Bacteria;Actinobacteria;Actinobacteria;Geodermatophilales;Geodermatophilaceae;Geodermatophilus;Geodermatophilus pulveris;
Geodermatophilus ruber	Bacteria;Actinobacteria;Actinobacteria;Geodermatophilales;Geodermatophilaceae;Geodermatophilus;Geodermatophilus ruber;
Geodermatophilus saharensis	Bacteria;Actinobacteria;Actinobacteria;Geodermatophilales;Geodermatophilaceae;Geodermatophilus;Geodermatophilus saharensis;
Geodermatophilus siccatus	Bacteria;Actinobacteria;Actinobacteria;Geodermatophilales;Geodermatophilaceae;Geodermatophilus;Geodermatophilus siccatus;
Geodermatophilus soli	Bacteria;Actinobacteria;Actinobacteria;Geodermatophilales;Geodermatophilaceae;Geodermatophilus;Geodermatophilus soli;
Geodermatophilus sp. DSM 44208	Bacteria;Actinobacteria;Actinobacteria;Geodermatophilales;Geodermatophilaceae;Geodermatophilus;Geodermatophilus sp. DSM 44208;
Geodermatophilus taihuensis	Bacteria;Actinobacteria;Actinobacteria;Geodermatophilales;Geodermatophilaceae;Geodermatophilus;Geodermatophilus taihuensis;
Geodermatophilus telluris	Bacteria;Actinobacteria;Actinobacteria;Geodermatophilales;Geodermatophilaceae;Geodermatophilus;Geodermatophilus telluris;
uncultured Geodermatophilus sp.	Bacteria;Actinobacteria;Actinobacteria;Geodermatophilales;Geodermatophilaceae;Geodermatophilus;uncultured Geodermatophilus sp.;
Modestobacter caceresii	Bacteria;Actinobacteria;Actinobacteria;Geodermatophilales;Geodermatophilaceae;Modestobacter;Modestobacter caceresii;
Modestobacter marinus	Bacteria;Actinobacteria;Actinobacteria;Geodermatophilales;Geodermatophilaceae;Modestobacter;Modestobacter marinus;
Modestobacter sp. DSM 44400	Bacteria;Actinobacteria;Actinobacteria;Geodermatophilales;Geodermatophilaceae;Modestobacter;Modestobacter sp. DSM 44400;
Modestobacter sp. Leaf380	Bacteria;Actinobacteria;Actinobacteria;Geodermatophilales;Geodermatophilaceae;Modestobacter;Modestobacter sp. Leaf380;
Modestobacter sp. VKM Ac-2676	Bacteria;Actinobacteria;Actinobacteria;Geodermatophilales;Geodermatophilaceae;Modestobacter;Modestobacter sp. VKM Ac-2676;
Geodermatophilaceae bacterium URHA0031	Bacteria;Actinobacteria;Actinobacteria;Geodermatophilales;Geodermatophilaceae;Unclassified;Geodermatophilaceae bacterium URHA0031;
Geodermatophilaceae bacterium URHB0048	Bacteria;Actinobacteria;Actinobacteria;Geodermatophilales;Geodermatophilaceae;Unclassified;Geodermatophilaceae bacterium URHB0048;
Geodermatophilaceae bacterium URHB0062	Bacteria;Actinobacteria;Actinobacteria;Geodermatophilales;Geodermatophilaceae;Unclassified;Geodermatophilaceae bacterium URHB0062;
Glycomyces arizonensis	Bacteria;Actinobacteria;Actinobacteria;Glycomycetales;Glycomycetaceae;Glycomyces;Glycomyces arizonensis;
Glycomyces harbinensis	Bacteria;Actinobacteria;Actinobacteria;Glycomycetales;Glycomycetaceae;Glycomyces;Glycomyces harbinensis;
Glycomyces sambucus	Bacteria;Actinobacteria;Actinobacteria;Glycomycetales;Glycomycetaceae;Glycomyces;Glycomyces sambucus;
Glycomyces sp. NRRL B-16210	Bacteria;Actinobacteria;Actinobacteria;Glycomycetales;Glycomycetaceae;Glycomyces;Glycomyces sp. NRRL B-16210;
Haloglycomyces albus	Bacteria;Actinobacteria;Actinobacteria;Glycomycetales;Glycomycetaceae;Haloglycomyces;Haloglycomyces albus;
Jiangella alkaliphila	Bacteria;Actinobacteria;Actinobacteria;Jiangellales;Jiangellaceae;Jiangella;Jiangella alkaliphila;
Jiangella gansuensis	Bacteria;Actinobacteria;Actinobacteria;Jiangellales;Jiangellaceae;Jiangella;Jiangella gansuensis;
Jiangella muralis	Bacteria;Actinobacteria;Actinobacteria;Jiangellales;Jiangellaceae;Jiangella;Jiangella muralis;
Jiangella sp. DSM 45060	Bacteria;Actinobacteria;Actinobacteria;Jiangellales;Jiangellaceae;Jiangella;Jiangella sp. DSM 45060;
Angustibacter sp. Root456	Bacteria;Actinobacteria;Actinobacteria;Kineosporiales;Kineosporiaceae;Angustibacter;Angustibacter sp. Root456;
Kineococcus radiotolerans	Bacteria;Actinobacteria;Actinobacteria;Kineosporiales;Kineosporiaceae;Kineococcus;Kineococcus radiotolerans;
Kineosporia sp. A_224	Bacteria;Actinobacteria;Actinobacteria;Kineosporiales;Kineosporiaceae;Kineosporia;Kineosporia sp. A_224;
Kineosporia sp. R_H_3	Bacteria;Actinobacteria;Actinobacteria;Kineosporiales;Kineosporiaceae;Kineosporia;Kineosporia sp. R_H_3;
Quadrisphaera sp. DSM 44207	Bacteria;Actinobacteria;Actinobacteria;Kineosporiales;Kineosporiaceae;Quadrisphaera;Quadrisphaera sp. DSM 44207;
Georgenia sp. SUBG003	Bacteria;Actinobacteria;Actinobacteria;Micrococcales;Bogoriellaceae;Georgenia;Georgenia sp. SUBG003;
Brevibacterium album	Bacteria;Actinobacteria;Actinobacteria;Micrococcales;Brevibacteriaceae;Brevibacterium;Brevibacterium album;
Brevibacterium casei	Bacteria;Actinobacteria;Actinobacteria;Micrococcales;Brevibacteriaceae;Brevibacterium;Brevibacterium casei;
Brevibacterium linens	Bacteria;Actinobacteria;Actinobacteria;Micrococcales;Brevibacteriaceae;Brevibacterium;Brevibacterium linens;
Brevibacterium ravenspurgense	Bacteria;Actinobacteria;Actinobacteria;Micrococcales;Brevibacteriaceae;Brevibacterium;Brevibacterium ravenspurgense;
Brevibacterium senegalense	Bacteria;Actinobacteria;Actinobacteria;Micrococcales;Brevibacteriaceae;Brevibacterium;Brevibacterium senegalense;
Brevibacterium siliguriense	Bacteria;Actinobacteria;Actinobacteria;Micrococcales;Brevibacteriaceae;Brevibacterium;Brevibacterium siliguriense;
Brevibacterium sp. HMSC22B09	Bacteria;Actinobacteria;Actinobacteria;Micrococcales;Brevibacteriaceae;Brevibacterium;Brevibacterium sp. HMSC22B09;
Brevibacterium sp. HMSC24B04	Bacteria;Actinobacteria;Actinobacteria;Micrococcales;Brevibacteriaceae;Brevibacterium;Brevibacterium sp. HMSC24B04;
Brevibacterium sp. VCM10	Bacteria;Actinobacteria;Actinobacteria;Micrococcales;Brevibacteriaceae;Brevibacterium;Brevibacterium sp. VCM10;
Unclassified	Bacteria;Actinobacteria;Actinobacteria;Micrococcales;Brevibacteriaceae;Brevibacterium;Unclassified;
Actinotalea fermentans	Bacteria;Actinobacteria;Actinobacteria;Micrococcales;Cellulomonadaceae;Actinotalea;Actinotalea fermentans;
Actinotalea ferrariae	Bacteria;Actinobacteria;Actinobacteria;Micrococcales;Cellulomonadaceae;Actinotalea;Actinotalea ferrariae;
Cellulomonas carbonis	Bacteria;Actinobacteria;Actinobacteria;Micrococcales;Cellulomonadaceae;Cellulomonas;Cellulomonas carbonis;
Cellulomonas cellasea	Bacteria;Actinobacteria;Actinobacteria;Micrococcales;Cellulomonadaceae;Cellulomonas;Cellulomonas cellasea;
Cellulomonas iranensis	Bacteria;Actinobacteria;Actinobacteria;Micrococcales;Cellulomonadaceae;Cellulomonas;Cellulomonas iranensis;
Cellulomonas marina	Bacteria;Actinobacteria;Actinobacteria;Micrococcales;Cellulomonadaceae;Cellulomonas;Cellulomonas marina;
Cellulomonas massiliensis	Bacteria;Actinobacteria;Actinobacteria;Micrococcales;Cellulomonadaceae;Cellulomonas;Cellulomonas massiliensis;
Cellulomonas sp. 73-92	Bacteria;Actinobacteria;Actinobacteria;Micrococcales;Cellulomonadaceae;Cellulomonas;Cellulomonas sp. 73-92;
Cellulomonas sp. A375-1	Bacteria;Actinobacteria;Actinobacteria;Micrococcales;Cellulomonadaceae;Cellulomonas;Cellulomonas sp. A375-1;
Cellulomonas sp. KH9	Bacteria;Actinobacteria;Actinobacteria;Micrococcales;Cellulomonadaceae;Cellulomonas;Cellulomonas sp. KH9;
Cellulomonas sp. KRMCY2	Bacteria;Actinobacteria;Actinobacteria;Micrococcales;Cellulomonadaceae;Cellulomonas;Cellulomonas sp. KRMCY2;
Cellulomonas sp. Leaf334	Bacteria;Actinobacteria;Actinobacteria;Micrococcales;Cellulomonadaceae;Cellulomonas;Cellulomonas sp. Leaf334;
Cellulomonas sp. PSBB021	Bacteria;Actinobacteria;Actinobacteria;Micrococcales;Cellulomonadaceae;Cellulomonas;Cellulomonas sp. PSBB021;
Cellulomonas sp. Root137	Bacteria;Actinobacteria;Actinobacteria;Micrococcales;Cellulomonadaceae;Cellulomonas;Cellulomonas sp. Root137;
Cellulomonas sp. Root930	Bacteria;Actinobacteria;Actinobacteria;Micrococcales;Cellulomonadaceae;Cellulomonas;Cellulomonas sp. Root930;
Cellulomonas sp. SN7	Bacteria;Actinobacteria;Actinobacteria;Micrococcales;Cellulomonadaceae;Cellulomonas;Cellulomonas sp. SN7;
Cellulomonas sp. URHD0024	Bacteria;Actinobacteria;Actinobacteria;Micrococcales;Cellulomonadaceae;Cellulomonas;Cellulomonas sp. URHD0024;
Cellulomonas sp. URHE0023	Bacteria;Actinobacteria;Actinobacteria;Micrococcales;Cellulomonadaceae;Cellulomonas;Cellulomonas sp. URHE0023;
Oerskovia sp. Root918	Bacteria;Actinobacteria;Actinobacteria;Micrococcales;Cellulomonadaceae;Oerskovia;Oerskovia sp. Root918;
Oerskovia turbata	Bacteria;Actinobacteria;Actinobacteria;Micrococcales;Cellulomonadaceae;Oerskovia;Oerskovia turbata;
Paraoerskovia marina	Bacteria;Actinobacteria;Actinobacteria;Micrococcales;Cellulomonadaceae;Paraoerskovia;Paraoerskovia marina;
Cellulomonadaceae bacterium TMED98	Bacteria;Actinobacteria;Actinobacteria;Micrococcales;Cellulomonadaceae;Unclassified;Cellulomonadaceae bacterium TMED98;
Demequina aestuarii	Bacteria;Actinobacteria;Actinobacteria;Micrococcales;Demequinaceae;Demequina;Demequina aestuarii;
Demequina aurantiaca	Bacteria;Actinobacteria;Actinobacteria;Micrococcales;Demequinaceae;Demequina;Demequina aurantiaca;
Demequina lutea	Bacteria;Actinobacteria;Actinobacteria;Micrococcales;Demequinaceae;Demequina;Demequina lutea;
Demequina oxidasica	Bacteria;Actinobacteria;Actinobacteria;Micrococcales;Demequinaceae;Demequina;Demequina oxidasica;
Demequina salsinemoris	Bacteria;Actinobacteria;Actinobacteria;Micrococcales;Demequinaceae;Demequina;Demequina salsinemoris;
Demequina sp. NBRC 110051	Bacteria;Actinobacteria;Actinobacteria;Micrococcales;Demequinaceae;Demequina;Demequina sp. NBRC 110051;
Demequina sp. NBRC 110052	Bacteria;Actinobacteria;Actinobacteria;Micrococcales;Demequinaceae;Demequina;Demequina sp. NBRC 110052;
[truncated: 24,271 more rows]

## Sheet: Table S3
Table S3 Taxonomic annotation and expression of rhodopsin in samples.
Unigene	NA	Nr	Nt	Swissprot	KEGG	C6S_0.2um_1	C6S_0.2um_2	C6S_3um_1	C6S_3um_2	C6D_0.2um_1	C6D_0.2um_2	C6D_3um_1	C6D_3um_2	C9S_0.2um_1	C9S_0.2um_2	C9S_3um_1	C9S_3um_2	C9D_0.2um_1	C9D_0.2um_2	C9D_3um_1	C9D_3um_2	C9B_0.2um_1	C9B_0.2um_2	C9B_3um_1	C9B_3um_2	Taxa
Unigene566507_All.C9_7sample	Archaea	ESS06917.1/6.0e-11/bacteriorhodopsin uncultured archaeon A07HB70	NA	sp|P33969|BACR_HALHM/2.3e-11/Bacteriorhodopsin (Fragment) OS=Halobacterium halobium (strain mex) GN=bop PE=3 SV=1	nmo:Nmlp_3721/3.1e-10/bop; bacteriorhodopsin; K04641 bacteriorhodopsin	0	0	0	0	0	0.035606	0	0	0	0	0	0	0.123689	0	0	0	0	0	0.61821	0	Archaea	Unclassified	Unclassified	Unclassified	Unclassified	Unclassified	uncultured archaeon A07HB70
Unigene363219_All.C9_5sample	Archaea	OUV93256.1/2.7e-32/hypothetical protein CBD01_08855 Euryarchaeota archaeon TMED141	NA	sp|Q9AFF7|PRRB_PRB02/1.3e-06/Blue-light absorbing proteorhodopsin OS=Gamma-proteobacterium Hot 75m4 PE=1 SV=2	NA	1.19843	1.15259	0	0	1.68972	0	0	0	1.09117	0.066386	0	0	0	0	0	0	0	0	0	0	Archaea	Euryarchaeota	Unclassified	Unclassified	Unclassified	Unclassified	Euryarchaeota archaeon TMED141
Unigene279104_All.C9_5sample	Archaea	OIR19121.1/2.4e-53/hypothetical protein BD935_05455 Marine Group III euryarchaeote CG-Epi1	NA	sp|Q9AFF7|PRRB_PRB02/4.9e-31/Blue-light absorbing proteorhodopsin OS=Gamma-proteobacterium Hot 75m4 PE=1 SV=2	NA	0	0	0	0	0	0.028176	0	0	0	0	0	0	2.85384	0	0.542984	0	0	0	0	0	Archaea	Euryarchaeota	Unclassified	Unclassified	Unclassified	Unclassified	Marine Group III euryarchaeote CG-Epi1
Unigene286276_All.C9_5sample	Archaea	OUW22531.1/2.2e-123/hypothetical protein CBD33_01715 Euryarchaeota archaeon TMED173	DQ926985.1/0.0/Uncultured bacterium clone PF91023 putative proteorhodopsin gene, partial cds	sp|Q9F7P4|PRRG_PRB01/6.0e-61/Green-light absorbing proteorhodopsin OS=Gamma-proteobacterium EBAC31A08 PE=1 SV=1	hmu:Hmuk_2680/2.7e-07/rhodopsin; K04643 sensory rhodopsin	0.090173	0.583593	0	0.051988	3.45062	4.43124	0.322272	0	0.033923	0	0	0	14.6989	0.007475	0.539177	0	0.14515	0.157197	0	0	Archaea	Euryarchaeota	Unclassified	Unclassified	Unclassified	Unclassified	Euryarchaeota archaeon TMED173
CL9770.Contig2_All.C6_8sample	Archaea	OUW22531.1/6.9e-100/hypothetical protein CBD33_01715 Euryarchaeota archaeon TMED173	KJ929725.1/0.0/Uncultured microorganism clone b356b37736a7db4df6bef0999d4ff73a putative proteorhodopsin gene, partial cds	sp|Q9AFF7|PRRB_PRB02/4.6e-60/Blue-light absorbing proteorhodopsin OS=Gamma-proteobacterium Hot 75m4 PE=1 SV=2	hmu:Hmuk_2680/2.1e-06/rhodopsin; K04643 sensory rhodopsin	0	0.039151	0	0	0.279631	0.384228	0	0	0	0	0	0	0.425792	0	0	0	0	0.099952	0	0	Archaea	Euryarchaeota	Unclassified	Unclassified	Unclassified	Unclassified	Euryarchaeota archaeon TMED173
CL17588.Contig2_All.C9_5sample	Archaea	OIR19121.1/1.1e-32/hypothetical protein BD935_05455 Marine Group III euryarchaeote CG-Epi1	KJ929164.1/0.0/Uncultured microorganism clone f3cca0674e3426031053f918a31f5dba putative proteorhodopsin gene, partial cds	sp|Q9F7P4|PRRG_PRB01/1.7e-15/Green-light absorbing proteorhodopsin OS=Gamma-proteobacterium EBAC31A08 PE=1 SV=1	NA	0	1.79032	0	0	1.13979	0.676008	0	0	0.452042	0	0	0	0.155123	0	0	0	0	0	0	0	Archaea	Euryarchaeota	Unclassified	Unclassified	Unclassified	Unclassified	Marine Group III euryarchaeote CG-Epi1
Unigene60382_All.C9_5sample	Archaea	OUV71756.1/7.6e-54/hypothetical protein CBC92_03650 Euryarchaeota archaeon TMED132	NA	sp|Q9F7P4|PRRG_PRB01/9.8e-26/Green-light absorbing proteorhodopsin OS=Gamma-proteobacterium EBAC31A08 PE=1 SV=1	NA	0.599058	2.87441	0.044568	0.040351	0.896378	2.03428	0	0	1.26656	0	0	0	3.00428	0	0.097452	0	0	0.100862	0	0	Archaea	Euryarchaeota	Unclassified	Unclassified	Unclassified	Unclassified	Euryarchaeota archaeon TMED132
Unigene330151_All.C6_8sample	Archaea	EHR75770.1/3.7e-62/proteorhodopsin / Bacteriorhodopsin uncultured marine group II euryarchaeote	NA	sp|Q9F7P4|PRRG_PRB01/2.1e-10/Green-light absorbing proteorhodopsin OS=Gamma-proteobacterium EBAC31A08 PE=1 SV=1	NA	0.500528	0.781291	0	0.191669	0.124183	0.09903	0	0	0	0.017404	0	0	0.006292	0	0	0	0	0	0	0	Archaea	Euryarchaeota	Unclassified	Unclassified	Unclassified	Unclassified	uncultured marine group II euryarchaeote
Unigene165125_All.C6_8sample	Archaea	ADD93192.1/4.4e-43/proteorhodopsin uncultured archaeon MedDCM-OCT-S08-C16	NA	sp|Q9AFF7|PRRB_PRB02/2.0e-12/Blue-light absorbing proteorhodopsin OS=Gamma-proteobacterium Hot 75m4 PE=1 SV=2	NA	0	0	0	0	0.201214	0.953352	0	0	0	0	0	0	0.130641	0	0	0	0	0	0	0	Archaea	Unclassified	Unclassified	Unclassified	Unclassified	Unclassified	uncultured archaeon MedDCM-OCT-S08-C16
Unigene272562_All.C9_5sample	Archaea	OUW22531.1/2.6e-20/hypothetical protein CBD33_01715 Euryarchaeota archaeon TMED173	NA	sp|Q9F7P4|PRRG_PRB01/1.5e-08/Green-light absorbing proteorhodopsin OS=Gamma-proteobacterium EBAC31A08 PE=1 SV=1	NA	0	0	0	0	0.112375	0.209581	0	0	0	0	0	0	2.2445	0	0	0	0	0	0	0	Archaea	Euryarchaeota	Unclassified	Unclassified	Unclassified	Unclassified	Euryarchaeota archaeon TMED173
Unigene289401_All.C9_5sample	Archaea	OUV71756.1/7.6e-58/hypothetical protein CBC92_03650 Euryarchaeota archaeon TMED132	KJ928295.1/0.0/Uncultured microorganism clone fda1383d1d6dd8e123f5905a97d8152c putative proteorhodopsin gene, partial cds	sp|Q9F7P4|PRRG_PRB01/2.4e-28/Green-light absorbing proteorhodopsin OS=Gamma-proteobacterium EBAC31A08 PE=1 SV=1	NA	0.996231	0.265257	0.166853	0.066883	0.853705	0.150739	0.120739	0	0	0	0	0	1.78415	0	0.079	0	0	0	0	0	Archaea	Euryarchaeota	Unclassified	Unclassified	Unclassified	Unclassified	Euryarchaeota archaeon TMED132
Unigene80559_All.C6_8sample	Archaea	OUV57831.1/5.2e-93/hypothetical protein CBC77_07215 Euryarchaeota archaeon TMED117	GU942969.1/0.0/Uncultured archaeon MedDCM-OCT-S08-C16 genomic sequence	sp|Q9AFF7|PRRB_PRB02/5.5e-27/Blue-light absorbing proteorhodopsin OS=Gamma-proteobacterium Hot 75m4 PE=1 SV=2	NA	3.25045	5.38854	0.294672	0.10557	1.80083	1.22666	0.011898	0	0.16278	0	0	0	0	0	0	0	0	0	0	0	Archaea	Euryarchaeota	Unclassified	Unclassified	Unclassified	Unclassified	Euryarchaeota archaeon TMED117
Unigene102998_All.C6_8sample	Archaea	ABA61407.1/6.5e-65/proteorhodopsin uncultured marine group II euryarchaeote HF70_39H11	DQ156369.1/0.0/Uncultured organism clone fosmid HF130_83E02 proteorhodopsin (pop) gene, partial cds	sp|Q9F7P4|PRRG_PRB01/2.4e-36/Green-light absorbing proteorhodopsin OS=Gamma-proteobacterium EBAC31A08 PE=1 SV=1	NA	0	0	0	0	0.544119	1.13835	0.075601	0	0	0	0	0	1.50899	0.042649	0	0	0	0	0	0	Archaea	Euryarchaeota	Unclassified	Unclassified	Unclassified	Unclassified	uncultured marine group II euryarchaeote HF70_39H11
Unigene249432_All.C6_8sample	Archaea	OUV71756.1/3.8e-20/hypothetical protein CBC92_03650 Euryarchaeota archaeon TMED132	NA	sp|Q9F7P4|PRRG_PRB01/1.6e-14/Green-light absorbing proteorhodopsin OS=Gamma-proteobacterium EBAC31A08 PE=1 SV=1	NA	0	0.070933	0	0	0.67613	0.232626	0	0	0	0	0	0	0.710478	0	0.476181	0	0	0	0	0	Archaea	Euryarchaeota	Unclassified	Unclassified	Unclassified	Unclassified	Euryarchaeota archaeon TMED132
Unigene85237_All.C6_8sample	Archaea	OUX22448.1/1.0e-144/hypothetical protein CBE12_02230 Euryarchaeota archaeon TMED252	NA	sp|Q9F7P4|PRRG_PRB01/1.1e-30/Green-light absorbing proteorhodopsin OS=Gamma-proteobacterium EBAC31A08 PE=1 SV=1	hmu:Hmuk_2680/1.0e-06/rhodopsin; K04643 sensory rhodopsin	0.453158	0.189229	0	0.032857	1.70162	0.41461	0.073417	0	0.380951	0	0	0	0.078211	0	0	0	0	0	0	0	Archaea	Euryarchaeota	Unclassified	Unclassified	Unclassified	Unclassified	Euryarchaeota archaeon TMED252
CL1070.Contig2_All.C6_8sample	Archaea	OUV71756.1/4.9e-122/hypothetical protein CBC92_03650 Euryarchaeota archaeon TMED132	KJ928939.1/0.0/Uncultured microorganism clone 786c47e7b622f6f36c1338c69c856f51 putative proteorhodopsin gene, partial cds	sp|Q9F7P4|PRRG_PRB01/3.7e-62/Green-light absorbing proteorhodopsin OS=Gamma-proteobacterium EBAC31A08 PE=1 SV=1	hmu:Hmuk_2680/1.9e-12/rhodopsin; K04643 sensory rhodopsin	0.429604	1.82455	0	0.076968	1.43225	1.49441	0.129761	0	0.648692	0	0	0	0.518923	0	0.068989	0	0	0.009775	0	0	Archaea	Euryarchaeota	Unclassified	Unclassified	Unclassified	Unclassified	Euryarchaeota archaeon TMED132
Unigene1280764_All.C9_7sample	Archaea	OUV71756.1/2.4e-44/hypothetical protein CBC92_03650 Euryarchaeota archaeon TMED132	KJ928943.1/0.0/Uncultured microorganism clone ed59b0b4da461ebdae93aae70eaa1301 putative proteorhodopsin gene, partial cds	sp|Q9AFF7|PRRB_PRB02/1.7e-27/Blue-light absorbing proteorhodopsin OS=Gamma-proteobacterium Hot 75m4 PE=1 SV=2	NA	0	0	0	0	0	0	0	0	0	0.032287	0	0.073148	0	6.32881	0	0	0	0	0	0	Archaea	Euryarchaeota	Unclassified	Unclassified	Unclassified	Unclassified	Euryarchaeota archaeon TMED132
CL613.Contig1_All.C6_8sample	Archaea	ADD93192.1/1.2e-46/proteorhodopsin uncultured archaeon MedDCM-OCT-S08-C16	KU951409.1/0.0/Uncultured bacterium clone 91178_1 proteorhodopsin (pr) gene, partial cds	sp|Q9AFF7|PRRB_PRB02/8.1e-15/Blue-light absorbing proteorhodopsin OS=Gamma-proteobacterium Hot 75m4 PE=1 SV=2	NA	0.063589	0.203876	0	0	0.792327	0	0	0	0	0	0	0	0.316364	0	0	0	0	0	0	0	Archaea	Unclassified	Unclassified	Unclassified	Unclassified	Unclassified	uncultured archaeon MedDCM-OCT-S08-C16
Unigene436012_All.C6_8sample	Archaea	OUV38905.1/1.4e-68/hypothetical protein CBC63_05600 Euryarchaeota archaeon TMED103	KU951409.1/0.0/Uncultured bacterium clone 91178_1 proteorhodopsin (pr) gene, partial cds	sp|Q9F7P4|PRRG_PRB01/7.0e-13/Green-light absorbing proteorhodopsin OS=Gamma-proteobacterium EBAC31A08 PE=1 SV=1	NA	1.25445	0.457733	0	0.053706	0.024629	0.098584	0.003569	0	0	0	0	0	0	0	0	0	0	0	0	0	Archaea	Euryarchaeota	Unclassified	Unclassified	Unclassified	Unclassified	Euryarchaeota archaeon TMED103
Unigene115678_All.C6_8sample	Archaea	OUW22531.1/1.2e-41/hypothetical protein CBD33_01715 Euryarchaeota archaeon TMED173	DQ257434.1/0.0/Uncultured organism HF70_19B12, complete sequence	sp|Q9F7P4|PRRG_PRB01/1.9e-19/Green-light absorbing proteorhodopsin OS=Gamma-proteobacterium EBAC31A08 PE=1 SV=1	NA	0.102533	0.184852	0	0	0.642491	1.34331	0	0	0	0	0	0	2.68657	0	0	0	0	0	0	0	Archaea	Euryarchaeota	Unclassified	Unclassified	Unclassified	Unclassified	Euryarchaeota archaeon TMED173
Unigene75179_All.C6_8sample	Archaea	OUW22531.1/2.4e-18/hypothetical protein CBD33_01715 Euryarchaeota archaeon TMED173	NA	sp|Q9F7P4|PRRG_PRB01/8.0e-07/Green-light absorbing proteorhodopsin OS=Gamma-proteobacterium EBAC31A08 PE=1 SV=1	NA	0.42448	2.34316	0	0.13509	1.8086	2.69257	0.342961	0	0.377842	0	0	0	0	0	0.339839	0	0.087402	0	0	0	Archaea	Euryarchaeota	Unclassified	Unclassified	Unclassified	Unclassified	Euryarchaeota archaeon TMED173
Unigene55953_All.C6_8sample	Archaea	OIR19121.1/1.6e-126/hypothetical protein BD935_05455 Marine Group III euryarchaeote CG-Epi1	KJ929158.1/0.0/Uncultured microorganism clone 49029d8077bf13f642600a620b60297f putative proteorhodopsin gene, partial cds	sp|Q9F7P4|PRRG_PRB01/4.4e-64/Green-light absorbing proteorhodopsin OS=Gamma-proteobacterium EBAC31A08 PE=1 SV=1	NA	0.594666	1.67588	0.044172	0.067343	4.78431	0.765858	0.100388	0	1.66481	0	0	0	2.81673	0	0	0	0.030315	0	0	0	Archaea	Euryarchaeota	Unclassified	Unclassified	Unclassified	Unclassified	Marine Group III euryarchaeote CG-Epi1
Unigene277090_All.C9_5sample	Archaea	ABA61407.1/7.2e-46/proteorhodopsin uncultured marine group II euryarchaeote HF70_39H11	DQ156349.1/0.0/Uncultured marine group II euryarchaeote HF70_39H11 clone fosmid HF70_39H11, complete sequence	sp|Q9F7P4|PRRG_PRB01/2.2e-19/Green-light absorbing proteorhodopsin OS=Gamma-proteobacterium EBAC31A08 PE=1 SV=1	NA	0	0	0	0	1.19176	4.07155	0.281352	0	0	0	0	0	3.61371	0	0	0	0	0	0	0	Archaea	Euryarchaeota	Unclassified	Unclassified	Unclassified	Unclassified	uncultured marine group II euryarchaeote HF70_39H11
Unigene67952_All.C6_8sample	Archaea	OUV38905.1/5.3e-129/hypothetical protein CBC63_05600 Euryarchaeota archaeon TMED103	KU951409.1/0.0/Uncultured bacterium clone 91178_1 proteorhodopsin (pr) gene, partial cds	sp|Q9F7P4|PRRG_PRB01/9.5e-26/Green-light absorbing proteorhodopsin OS=Gamma-proteobacterium EBAC31A08 PE=1 SV=1	NA	2.58126	1.41238	0.556229	0.074857	0.613223	0.182028	0.101493	0	0.34289	0.013808	0	0	0.177058	0	0	0	0.008019	0.008449	0	0	Archaea	Euryarchaeota	Unclassified	Unclassified	Unclassified	Unclassified	Euryarchaeota archaeon TMED103
Unigene236969_All.C6_8sample	Archaea	OUX46907.1/4.2e-27/hypothetical protein CBE40_01235 Euryarchaeota archaeon TMED280	NA	sp|Q9AFF7|PRRB_PRB02/2.4e-07/Blue-light absorbing proteorhodopsin OS=Gamma-proteobacterium Hot 75m4 PE=1 SV=2	NA	0	0.070933	0	0	0.083185	0.306884	0	0	0	0	0	0	0	0	0	0	0	0	0	0	Archaea	Euryarchaeota	Unclassified	Unclassified	Unclassified	Unclassified	Euryarchaeota archaeon TMED280
CL11988.Contig2_All.C9_5sample	Archaea	ABA61407.1/2.3e-28/proteorhodopsin uncultured marine group II euryarchaeote HF70_39H11	NA	sp|Q9F7P4|PRRG_PRB01/1.5e-20/Green-light absorbing proteorhodopsin OS=Gamma-proteobacterium EBAC31A08 PE=1 SV=1	NA	0	0.210083	0	0.064684	6.17272	19.2093	0	0	0	0	0	0	15.5743	0	0.89761	0	0.12291	0.074441	0	0	Archaea	Euryarchaeota	Unclassified	Unclassified	Unclassified	Unclassified	uncultured marine group II euryarchaeote HF70_39H11
CL1853.Contig5_All.C6_8sample	Archaea	OUW22531.1/1.4e-52/hypothetical protein CBD33_01715 Euryarchaeota archaeon TMED173	DQ257434.1/0.0/Uncultured organism HF70_19B12, complete sequence	sp|Q9AFF7|PRRB_PRB02/3.9e-19/Blue-light absorbing proteorhodopsin OS=Gamma-proteobacterium Hot 75m4 PE=1 SV=2	NA	0.071495	0.071557	0.45057	0.042296	0.030366	0.088954	0	0	0	0	0	0	0.160575	0	0	0	0	0	0	0	Archaea	Euryarchaeota	Unclassified	Unclassified	Unclassified	Unclassified	Euryarchaeota archaeon TMED173
Unigene97529_All.C6_8sample	Archaea	ADD93192.1/2.0e-114/proteorhodopsin uncultured archaeon MedDCM-OCT-S08-C16	KU951409.1/0.0/Uncultured bacterium clone 91178_1 proteorhodopsin (pr) gene, partial cds	sp|Q9F7P4|PRRG_PRB01/1.0e-31/Green-light absorbing proteorhodopsin OS=Gamma-proteobacterium EBAC31A08 PE=1 SV=1	NA	0.00837	0.086337	0	0	3.89326	2.79679	0.20717	0	0	0	0	0	5.38968	0	0.383418	0	0.009256	0.019403	0	0	Archaea	Unclassified	Unclassified	Unclassified	Unclassified	Unclassified	uncultured archaeon MedDCM-OCT-S08-C16
CL296.Contig1_All.C6_8sample	Archaea	OUV38905.1/1.1e-116/hypothetical protein CBC63_05600 Euryarchaeota archaeon TMED103	KU951409.1/0.0/Uncultured bacterium clone 91178_1 proteorhodopsin (pr) gene, partial cds	sp|Q9F7P4|PRRG_PRB01/3.2e-29/Green-light absorbing proteorhodopsin OS=Gamma-proteobacterium EBAC31A08 PE=1 SV=1	NA	2.20722	1.60624	0.378956	0.011526	0.390444	0.05547	0	0	0.025208	0	0	0	0	0	0	0	0.022672	0	0	0	Archaea	Euryarchaeota	Unclassified	Unclassified	Unclassified	Unclassified	Euryarchaeota archaeon TMED103
CL1853.Contig3_All.C6_8sample	Archaea	OUV69045.1/5.6e-29/hypothetical protein CBC92_08340, partial Euryarchaeota archaeon TMED132	DQ257434.1/0.0/Uncultured organism HF70_19B12, complete sequence	sp|Q9F7P4|PRRG_PRB01/1.0e-15/Green-light absorbing proteorhodopsin OS=Gamma-proteobacterium EBAC31A08 PE=1 SV=1	NA	0.08397	0.546542	0	0	0.509846	2.50191	0	0	0	0	0	0	0.201924	0	0	0	0	0	0	0	Archaea	Euryarchaeota	Unclassified	Unclassified	Unclassified	Unclassified	Euryarchaeota archaeon TMED132
CL1070.Contig1_All.C6_8sample	Archaea	OUV71756.1/2.1e-105/hypothetical protein CBC92_03650 Euryarchaeota archaeon TMED132	KJ928931.1/0.0/Uncultured microorganism clone 1c8f433fdda73a6138e21365b3a1cad7 putative proteorhodopsin gene, partial cds	sp|Q9F7P4|PRRG_PRB01/6.1e-53/Green-light absorbing proteorhodopsin OS=Gamma-proteobacterium EBAC31A08 PE=1 SV=1	hmu:Hmuk_2680/7.3e-08/rhodopsin; K04643 sensory rhodopsin	1.04685	3.50812	0.223953	0	1.7514	1.49903	0.121995	0	0.219432	0.108331	0	0	0.737807	0	0	0	0.014985	0	0	0	Archaea	Euryarchaeota	Unclassified	Unclassified	Unclassified	Unclassified	Euryarchaeota archaeon TMED132
Unigene2227545_All.C9_7sample	Archaea	OUV71756.1/6.1e-32/hypothetical protein CBC92_03650 Euryarchaeota archaeon TMED132	KJ928935.1/0.0/Uncultured microorganism clone 51965ad5a15645297b41dae500e7161d putative proteorhodopsin gene, partial cds	sp|Q9AFF7|PRRB_PRB02/3.6e-17/Blue-light absorbing proteorhodopsin OS=Gamma-proteobacterium Hot 75m4 PE=1 SV=2	NA	0.140807	0.231966	0	0	0.082833	0.168	0	0	0	0.306172	0	0	0	0	0	0	0	0	0	0	Archaea	Euryarchaeota	Unclassified	Unclassified	Unclassified	Unclassified	Euryarchaeota archaeon TMED132
Unigene314279_All.C9_5sample	Archaea	ABA61391.1/4.7e-22/proteorhodopsin uncultured marine group II euryarchaeote HF70_59C08	NA	sp|Q9AFF7|PRRB_PRB02/1.9e-11/Blue-light absorbing proteorhodopsin OS=Gamma-proteobacterium Hot 75m4 PE=1 SV=2	NA	0	0	0	0	0.109725	0.204747	0	0	0	0	0	0	0.921789	0	0	0	0	0	0	0	Archaea	Euryarchaeota	Unclassified	Unclassified	Unclassified	Unclassified	uncultured marine group II euryarchaeote HF70_59C08
=	Archaea	OUV17339.1/2.2e-80/hypothetical protein CBC59_03025 Euryarchaeota archaeon TMED99	KJ929863.1/0.0/Uncultured microorganism clone 068200136282d266c3de0d865a35bda5 putative proteorhodopsin gene, partial cds	sp|Q9AFF7|PRRB_PRB02/2.2e-20/Blue-light absorbing proteorhodopsin OS=Gamma-proteobacterium Hot 75m4 PE=1 SV=2	NA	0.081852	0.283497	0	0	2.27186	0.616178	0	0	0.018351	0	0	0	0.344944	0	0	0	0	0	0	0	Archaea	Euryarchaeota	Unclassified	Unclassified	Unclassified	Unclassified	Euryarchaeota archaeon TMED99
Unigene272202_All.C9_5sample	Archaea	OUW22531.1/2.9e-37/hypothetical protein CBD33_01715 Euryarchaeota archaeon TMED173	DQ257434.1/0.0/Uncultured organism HF70_19B12, complete sequence	sp|Q9F7P4|PRRG_PRB01/5.2e-19/Green-light absorbing proteorhodopsin OS=Gamma-proteobacterium EBAC31A08 PE=1 SV=1	NA	0.121288	0.165674	0	0	0	0.294594	0.36284	0	0	0	0	0	5e-06	0	0	0	0	0	0	0	Archaea	Euryarchaeota	Unclassified	Unclassified	Unclassified	Unclassified	Euryarchaeota archaeon TMED173
CL1853.Contig4_All.C6_8sample	Archaea	OUV69045.1/1.7e-27/hypothetical protein CBC92_08340, partial Euryarchaeota archaeon TMED132	DQ257434.1/0.0/Uncultured organism HF70_19B12, complete sequence	sp|Q9F7P4|PRRG_PRB01/9.0e-14/Green-light absorbing proteorhodopsin OS=Gamma-proteobacterium EBAC31A08 PE=1 SV=1	NA	0.168987	1.06418	0	0.417379	0.260583	1.39461	0	0	0	0	0	0	1.27137	0	0	0	0	0	0	0	Archaea	Euryarchaeota	Unclassified	Unclassified	Unclassified	Unclassified	Euryarchaeota archaeon TMED132
Unigene68341_All.C9_5sample	Archaea	OUW22531.1/1.7e-37/hypothetical protein CBD33_01715 Euryarchaeota archaeon TMED173	DQ257434.1/0.0/Uncultured organism HF70_19B12, complete sequence	sp|Q9F7P4|PRRG_PRB01/8.5e-22/Green-light absorbing proteorhodopsin OS=Gamma-proteobacterium EBAC31A08 PE=1 SV=1	NA	0.105851	0	0	0.01007	0.187473	0.76757	0.141542	0	0.289314	0	0	0	0.227056	0	0.05823	0	0.030537	0	0	0	Archaea	Euryarchaeota	Unclassified	Unclassified	Unclassified	Unclassified	Euryarchaeota archaeon TMED173
Unigene2334821_All.C9_7sample	Archaea	OIR19121.1/1.9e-42/hypothetical protein BD935_05455 Marine Group III euryarchaeote CG-Epi1	NA	sp|Q9AFF7|PRRB_PRB02/5.9e-21/Blue-light absorbing proteorhodopsin OS=Gamma-proteobacterium Hot 75m4 PE=1 SV=2	NA	0.008943	0	0	0	0	0	0	0	0.027258	3.32701	0	0	0	0.015324	0	0.024697	0	0	0	0	Archaea	Euryarchaeota	Unclassified	Unclassified	Unclassified	Unclassified	Marine Group III euryarchaeote CG-Epi1
Unigene85487_All.C6_8sample	Archaea	OUV69045.1/1.9e-58/hypothetical protein CBC92_08340, partial Euryarchaeota archaeon TMED132	KJ928346.1/0.0/Uncultured microorganism clone c47720f58973f36a36aa98bed9ffdb47 putative proteorhodopsin gene, partial cds	sp|Q9F7P4|PRRG_PRB01/7.3e-22/Green-light absorbing proteorhodopsin OS=Gamma-proteobacterium EBAC31A08 PE=1 SV=1	NA	0.056882	1.25714	0	0	0.268631	1.36111	0.16329	0	0	0	0	0	0.426885	0	0	0	0	0	0	0	Archaea	Euryarchaeota	Unclassified	Unclassified	Unclassified	Unclassified	Euryarchaeota archaeon TMED132
CL296.Contig2_All.C6_8sample	Archaea	ADD93192.1/3.1e-122/proteorhodopsin uncultured archaeon MedDCM-OCT-S08-C16	GU942969.1/0.0/Uncultured archaeon MedDCM-OCT-S08-C16 genomic sequence	sp|Q9F7P4|PRRG_PRB01/4.2e-27/Green-light absorbing proteorhodopsin OS=Gamma-proteobacterium EBAC31A08 PE=1 SV=1	NA	1.44847	2.72662	0.157114	0.041693	0.428654	0.322863	0.042196	0	0.023476	0	0	0	0.03111	0	0	0	0	0	0	0	Archaea	Unclassified	Unclassified	Unclassified	Unclassified	Unclassified	uncultured archaeon MedDCM-OCT-S08-C16
Unigene84650_All.C6_8sample	Archaea	OUW22531.1/3.2e-63/hypothetical protein CBD33_01715 Euryarchaeota archaeon TMED173	DQ257434.1/0.0/Uncultured organism HF70_19B12, complete sequence	sp|Q9AFF7|PRRB_PRB02/2.7e-39/Blue-light absorbing proteorhodopsin OS=Gamma-proteobacterium Hot 75m4 PE=1 SV=2	hhi:HAH_0426/4.0e-08/bop; bacteriorhodopsin; K04641 bacteriorhodopsin	0.137442	1.35546	0	0.091582	2.95458	1.95039	0.049385	0	0.286504	0	0	0	1.5788	0	0.14308	0	0.049557	0.017625	0	0	Archaea	Euryarchaeota	Unclassified	Unclassified	Unclassified	Unclassified	Euryarchaeota archaeon TMED173
Unigene320680_All.C9_5sample	Archaea	OUV71756.1/1.4e-109/hypothetical protein CBC92_03650 Euryarchaeota archaeon TMED132	KJ928941.1/0.0/Uncultured microorganism clone a630831c11a7cc335126b6c7f68558db putative proteorhodopsin gene, partial cds	sp|Q9F7P4|PRRG_PRB01/1.1e-62/Green-light absorbing proteorhodopsin OS=Gamma-proteobacterium EBAC31A08 PE=1 SV=1	hmu:Hmuk_2680/2.8e-12/rhodopsin; K04643 sensory rhodopsin	0	0	0	0	0.324417	0.066816	0	0	0	0	0	0	1.55396	0.007918	0.063756	0	0	0.0107	0	0	Archaea	Euryarchaeota	Unclassified	Unclassified	Unclassified	Unclassified	Euryarchaeota archaeon TMED132
Unigene270840_All.C9_5sample	Archaea	OUV69045.1/1.6e-32/hypothetical protein CBC92_08340, partial Euryarchaeota archaeon TMED132	KJ929724.1/0.0/Uncultured microorganism clone efeb838ea66b45502af57531b4bd8fe6 putative proteorhodopsin gene, partial cds	sp|Q9F7P4|PRRG_PRB01/7.7e-15/Green-light absorbing proteorhodopsin OS=Gamma-proteobacterium EBAC31A08 PE=1 SV=1	NA	0	0.022876	0.077333	0	0.759378	3.81143	0.104164	0	0	0	0	0	0.259219	0	0	0	0	0	0	0	Archaea	Euryarchaeota	Unclassified	Unclassified	Unclassified	Unclassified	Euryarchaeota archaeon TMED132
CL11988.Contig1_All.C9_5sample	Archaea	OUW22531.1/4.2e-101/hypothetical protein CBD33_01715 Euryarchaeota archaeon TMED173	KJ929725.1/0.0/Uncultured microorganism clone b356b37736a7db4df6bef0999d4ff73a putative proteorhodopsin gene, partial cds	sp|Q9AFF7|PRRB_PRB02/3.6e-61/Blue-light absorbing proteorhodopsin OS=Gamma-proteobacterium Hot 75m4 PE=1 SV=2	hmu:Hmuk_2680/8.2e-07/rhodopsin; K04643 sensory rhodopsin	0.008587	0.156978	0	0.021851	5.0775	11.0958	0.638031	0	0	0	0	0	10.4556	0	0.489863	0	0.08509	0	0	0	Archaea	Euryarchaeota	Unclassified	Unclassified	Unclassified	Unclassified	Euryarchaeota archaeon TMED173
Unigene566506_All.C9_7sample	Archaea	ESS06917.1/4.6e-11/bacteriorhodopsin uncultured archaeon A07HB70	NA	sp|P33969|BACR_HALHM/1.0e-11/Bacteriorhodopsin (Fragment) OS=Halobacterium halobium (strain mex) GN=bop PE=3 SV=1	nmo:Nmlp_3721/2.4e-10/bop; bacteriorhodopsin; K04641 bacteriorhodopsin	0	0	0	0	0	0	0	0	0	0	0	0	0.000263	0	0	0	0	0	0.62272	0	Archaea	Unclassified	Unclassified	Unclassified	Unclassified	Unclassified	uncultured archaeon A07HB70
Unigene279227_All.C9_5sample	Archaea	OUW22531.1/5.5e-88/hypothetical protein CBD33_01715 Euryarchaeota archaeon TMED173	DQ257434.1/0.0/Uncultured organism HF70_19B12, complete sequence	sp|Q9AFF7|PRRB_PRB02/3.8e-37/Blue-light absorbing proteorhodopsin OS=Gamma-proteobacterium Hot 75m4 PE=1 SV=2	hmu:Hmuk_2680/6.5e-07/rhodopsin; K04643 sensory rhodopsin	0.016519	0.08729	0	0	0.231156	0.538158	0.096179	0	0	0	0	0	1.0726	0	0	0	0	0	0	0	Archaea	Euryarchaeota	Unclassified	Unclassified	Unclassified	Unclassified	Euryarchaeota archaeon TMED173
CL296.Contig3_All.C6_8sample	Archaea	ADD93192.1/1.1e-115/proteorhodopsin uncultured archaeon MedDCM-OCT-S08-C16	KP211865.1/0.0/Uncultured Candidatus Thalassoarchaea euryarchaeote clone MedDCM-JUL2012-C3793 genomic sequence	sp|Q9F7P4|PRRG_PRB01/1.3e-32/Green-light absorbing proteorhodopsin OS=Gamma-proteobacterium EBAC31A08 PE=1 SV=1	NA	0.039455	0.134875	0	0	0.885127	2.02625	0.079424	0	0	0	0	0	0.420825	0	0	0	0.036002	0	0	0	Archaea	Unclassified	Unclassified	Unclassified	Unclassified	Unclassified	uncultured archaeon MedDCM-OCT-S08-C16
Unigene67951_All.C6_8sample	Archaea	OUV38905.1/1.4e-131/hypothetical protein CBC63_05600 Euryarchaeota archaeon TMED103	DQ257435.1/0.0/Uncultured organism HF10_3D09, complete sequence	sp|Q9AFF7|PRRB_PRB02/1.2e-24/Blue-light absorbing proteorhodopsin OS=Gamma-proteobacterium Hot 75m4 PE=1 SV=2	NA	2.88391	0.686355	0	0.073671	0.985924	0.369787	0.082476	0	0.236426	0	0	0	0	0	0	0	0	0	0	0	Archaea	Euryarchaeota	Unclassified	Unclassified	Unclassified	Unclassified	Euryarchaeota archaeon TMED103
Unigene356962_All.C9_5sample	Archaea	OIR19121.1/1.0e-75/hypothetical protein BD935_05455 Marine Group III euryarchaeote CG-Epi1	KJ929161.1/0.0/Uncultured microorganism clone af27424328614de7e33fac3a65186639 putative proteorhodopsin gene, partial cds	sp|Q9F7P4|PRRG_PRB01/2.6e-40/Green-light absorbing proteorhodopsin OS=Gamma-proteobacterium EBAC31A08 PE=1 SV=1	NA	0.114318	0.69883	0.023347	0.066802	0.33576	0.685476	0	0	1.12622	0.221832	0	0.018634	0.030756	0	0	0	0.024182	0	0	0	Archaea	Euryarchaeota	Unclassified	Unclassified	Unclassified	Unclassified	Marine Group III euryarchaeote CG-Epi1
CL32201.Contig2_All.C6_8sample	Archaea	OUV93256.1/3.0e-97/hypothetical protein CBD01_08855 Euryarchaeota archaeon TMED141	NA	sp|Q9AFF7|PRRB_PRB02/2.4e-23/Blue-light absorbing proteorhodopsin OS=Gamma-proteobacterium Hot 75m4 PE=1 SV=2	NA	0.032636	0.03913	0	0	0.91834	0.15514	0	0	0	0	0	0	0	0	0	0	0	0	0	0	Archaea	Euryarchaeota	Unclassified	Unclassified	Unclassified	Unclassified	Euryarchaeota archaeon TMED141
Unigene98406_All.C6_8sample	Archaea	OUV38905.1/1.7e-90/hypothetical protein CBC63_05600 Euryarchaeota archaeon TMED103	NA	sp|Q9F7P4|PRRG_PRB01/1.7e-22/Green-light absorbing proteorhodopsin OS=Gamma-proteobacterium EBAC31A08 PE=1 SV=1	NA	0	0.012986	0	0	2.14063	0.27417	0.020875	0	0	0	0	0	0.59409	0	0	0	0	0	0	0	Archaea	Euryarchaeota	Unclassified	Unclassified	Unclassified	Unclassified	Euryarchaeota archaeon TMED103
CL4847.Contig1_All.C9_5sample	Bacillariophyta	Thalassiothrix-antarctica-L6_D1-20140214|9852_1/1.1e-48/Thalassiothrix antarctica, Strain L6-D1	NA	sp|P96787|BACR3_HALSD/1.6e-09/Archaerhodopsin-3 OS=Halorubrum sodomense GN=aop3 PE=3 SV=1	nmo:Nmlp_3721/1.4e-07/bop; bacteriorhodopsin; K04641 bacteriorhodopsin	0.802151	0.939676	2.70576	2.93204	0.150018	0.060501	0.441747	0	1.57946	0	0	0	0.119441	0	0.641033	0	0.070418	0	0	0	Eukaryota	Stramenopiles	Stramenopiles_X	Bacillariophyta	Bacillariophyta_X	Araphid-pennate	Thalassiothrix	Thalassiothrix antarctica, Strain L6-D1
Unigene73378_All.C6_8sample	Bacillariophyta	Pseudo_nitzschia-fradulenta-WWA7-20140214|14172_1/1.7e-68/Pseudo-nitzschia fraudulenta, Strain WWA7	NA	sp|Q9F7P4|PRRG_PRB01/1.3e-11/Green-light absorbing proteorhodopsin OS=Gamma-proteobacterium EBAC31A08 PE=1 SV=1	hwc:Hqrw_1019/1.2e-08/bop2; bacteriorhodopsin II; K04641 bacteriorhodopsin	0.266725	0	0.564437	0.395136	0.045652	0.020829	0.0632	0	0.273259	0	0	0	0.023796	0	0.151647	0	0	0.020649	0	0	Eukaryota	Stramenopiles	Stramenopiles_X	Bacillariophyta	Bacillariophyta_X	Raphid-pennate	Pseudo-nitzschia	Pseudo-nitzschia fraudulenta, Strain WWA7
CL3962.Contig2_All.C6_8sample	Bacillariophyta	Pseudo_nitzschia-fradulenta-WWA7-20140214|12689_1/1.3e-59/Pseudo-nitzschia fraudulenta, Strain WWA7	LC004731.1/0.0/Erythropsidinium sp. ER-81248 mRNA for bacteriorhodopsin-like protein, partial cds	NA	NA	0.013345	0.184811	0.096457	3.07117	0	0	0	1.43961	0.203178	0	0	0	0	0	0.202091	0	0	0	0	0	Eukaryota	Stramenopiles	Stramenopiles_X	Bacillariophyta	Bacillariophyta_X	Raphid-pennate	Pseudo-nitzschia	Pseudo-nitzschia fraudulenta, Strain WWA7
Unigene272149_All.C9_5sample	Bacillariophyta	AJA37445.1/5.0e-22/rhodopsin Pseudo-nitzschia granii	NA	NA	NA	0	0	0	0	0.46107	0	0	0	0	0	0	0	0.473249	0	0.283259	0	0.277791	0	0	0	Eukaryota	Bacillariophyta	Bacillariophyceae	Bacillariales	Bacillariaceae	Pseudo-nitzschia	Pseudo-nitzschia granii
Unigene64695_All.C6_8sample	Bacillariophyta	AJA37445.1/5.8e-22/rhodopsin Pseudo-nitzschia granii	NA	NA	NA	0	0	2.94636	0.824139	0	0	2.10751	0	0	0	0	0	0.337374	0	0.976292	0	0	0	0	0	Eukaryota	Bacillariophyta	Bacillariophyceae	Bacillariales	Bacillariaceae	Pseudo-nitzschia	Pseudo-nitzschia granii
Unigene1315195_All.C9_7sample	Bacillariophyta	Thalassiothrix-antarctica-L6_D1-20140214|9852_1/4.6e-82/Thalassiothrix antarctica, Strain L6-D1	NA	sp|Q9F7P4|PRRG_PRB01/1.9e-15/Green-light absorbing proteorhodopsin OS=Gamma-proteobacterium EBAC31A08 PE=1 SV=1	nmo:Nmlp_3721/1.4e-07/bop; bacteriorhodopsin; K04641 bacteriorhodopsin	0	0.019438	1.26491	0.119676	0	0.035076	0	0	0.095298	0.010142	0	0	0.305358	1.66928	0.808463	0	0	0	0	0.011878	Eukaryota	Stramenopiles	Stramenopiles_X	Bacillariophyta	Bacillariophyta_X	Araphid-pennate	Thalassiothrix	Thalassiothrix antarctica, Strain L6-D1
CL5975.Contig3_All.C9_5sample	Bacteroidetes	WP_026210844.1/3.5e-97/rhodopsin Flexithrix dorotheae	DQ927039.1/0.0/Uncultured bacterium clone AT06036 putative proteorhodopsin gene, partial cds	sp|Q9F7P4|PRRG_PRB01/6.2e-34/Green-light absorbing proteorhodopsin OS=Gamma-proteobacterium EBAC31A08 PE=1 SV=1	NA	0.149567	0.022109	0.060284	0	0.230251	0.081285	0	0	2.31584	0	0	0	2.01165	0	0	0	2.57762	0.863839	0	0	Bacteria	Bacteroidetes	Cytophagia	Cytophagales	Flammeovirgaceae	Flexithrix	Flexithrix dorotheae
Unigene245821_All.C6_8sample	Bacteroidetes	OUU03259.1/2.3e-33/rhodopsin Flammeovirgaceae bacterium TMED32	AB557568.1/0.0/Flavobacteria bacterium SG-13 PR gene for proteorhodopsin, partial cds	sp|Q9AFF7|PRRB_PRB02/2.3e-21/Blue-light absorbing proteorhodopsin OS=Gamma-proteobacterium Hot 75m4 PE=1 SV=2	NA	0	0	0	0	0	0	0	0	0	0	0	0	0	0	0	0	0	0	0	0	Bacteria	Bacteroidetes	Cytophagia	Cytophagales	Flammeovirgaceae	Unclassified	Flammeovirgaceae bacterium TMED32
Unigene286846_All.C9_5sample	Bacteroidetes	OUU18184.1/8.7e-90/rhodopsin Crocinitomicaceae bacterium TMED45	KJ928298.1/0.0/Uncultured microorganism clone 0d376ae1db76d44e206534c285b8c147 putative proteorhodopsin gene, partial cds	sp|Q9F7P4|PRRG_PRB01/1.6e-36/Green-light absorbing proteorhodopsin OS=Gamma-proteobacterium EBAC31A08 PE=1 SV=1	NA	0.39952	0.145731	0.066128	0	1.23249	0.077742	0	0	0.193763	0	0	0	0.775381	0	0.034223	0	0	0	0	0	Bacteria	Bacteroidetes	Flavobacteriia	Flavobacteriales	Crocinitomicaceae	Unclassified	Crocinitomicaceae bacterium TMED45
Unigene87697_All.C6_8sample	Bacteroidetes	WP_073085434.1/3.4e-34/rhodopsin Winogradskyella jejuensis<>SHH29810.1 Bacteriorhodopsin Winogradskyella jejuensis	NA	sp|Q9F7P4|PRRG_PRB01/9.7e-14/Green-light absorbing proteorhodopsin OS=Gamma-proteobacterium EBAC31A08 PE=1 SV=1	NA	0.086672	0.336237	0	0	0.26899	0	0	0	0	0	0	0	0	0	0	0	0.138127	0	0	0	Bacteria	Bacteroidetes	Flavobacteriia	Flavobacteriales	Flavobacteriaceae	Winogradskyella	Winogradskyella jejuensis
Unigene304230_All.C9_5sample	Bacteroidetes	OUU96365.1/2.5e-26/rhodopsin Flavobacteriales bacterium TMED84	NA	NA	NA	0	0.441806	0	0	0	0.054314	0	0	0	0	0	0	0	0	0	0	0	0	0	0	Bacteria	Bacteroidetes	Flavobacteriia	Flavobacteriales	Unclassified	Unclassified	Flavobacteriales bacterium TMED84
CL4543.Contig1_All.C6_8sample	Bacteroidetes	gi498205098-NZ_AFOE01000041/2.4e-70/Mesoflavibacter zeaxanthinifaciens S86	AB557572.1/0.0/Tenacibaculum sp. SZ-18 PR gene for proteorhodopsin, partial cds	sp|Q9F7P4|PRRG_PRB01/4.4e-23/Green-light absorbing proteorhodopsin OS=Gamma-proteobacterium EBAC31A08 PE=1 SV=1	hmu:Hmuk_2680/9.1e-07/rhodopsin; K04643 sensory rhodopsin	1.19246	0.541391	1.25219	0.10919	0.943794	0.349687	0.202354	0	0.181934	0	0	0	0.037414	0	0	0	0.228035	0.034122	0	0	Bacteria	Bacteroidetes/Chlorobi group	Flavobacteria	Flavobacteriales	Flavobacteriaceae	Mesoflavibacter	Mesoflavibacter zeaxanthinifaciens S86
CL21984.Contig1_All.C6_8sample	Bacteroidetes	KRO55315.1/1.7e-91/rhodopsin Cryomorphaceae bacterium BACL11 MAG-121001-bin54	KU951411.1/0.0/Uncultured bacterium clone 21942_5 proteorhodopsin (pr) gene, partial cds	sp|Q9F7P4|PRRG_PRB01/2.9e-36/Green-light absorbing proteorhodopsin OS=Gamma-proteobacterium EBAC31A08 PE=1 SV=1	hwa:HQ_1017A/2.0e-10/bop2; bacteriorhodopsin II; K04641 bacteriorhodopsin	0.013016	0.968485	0	0.063025	0.090676	0.061394	0.11321	0	0.053829	0	0	0	0	0	0	0	0.016228	0.033677	0	0	Bacteria	Bacteroidetes	Flavobacteriia	Flavobacteriales	Cryomorphaceae	Unclassified	Cryomorphaceae bacterium BACL11 MAG-121001-bin54
Unigene1231810_All.C9_7sample	Bacteroidetes	OUW85350.1/1.6e-31/rhodopsin Flavobacteriaceae bacterium TMED220	KJ929661.1/0.0/Uncultured microorganism clone b1d1eb1ff134a1f13f3515a93f224dfe putative proteorhodopsin gene, partial cds	sp|Q9F7P4|PRRG_PRB01/7.5e-09/Green-light absorbing proteorhodopsin OS=Gamma-proteobacterium EBAC31A08 PE=1 SV=1	NA	0.000224	0	0	0	0.00129	0	0	0	0	0	0	0	0.000214	0.825148	0	0	0	0	0	0	Bacteria	Bacteroidetes	Flavobacteriia	Flavobacteriales	Flavobacteriaceae	Unclassified	Flavobacteriaceae bacterium TMED220
Unigene1231809_All.C9_7sample	Bacteroidetes	OUW85350.1/1.6e-31/rhodopsin Flavobacteriaceae bacterium TMED220	KJ929661.1/0.0/Uncultured microorganism clone b1d1eb1ff134a1f13f3515a93f224dfe putative proteorhodopsin gene, partial cds	sp|Q9F7P4|PRRG_PRB01/7.5e-09/Green-light absorbing proteorhodopsin OS=Gamma-proteobacterium EBAC31A08 PE=1 SV=1	NA	0.027813	0	0	0	0.118175	0	0	0	0	0	0	0	0.083649	0.709226	0	0	0	0	0	0	Bacteria	Bacteroidetes	Flavobacteriia	Flavobacteriales	Flavobacteriaceae	Unclassified	Flavobacteriaceae bacterium TMED220
Unigene2257589_All.C9_7sample	Bacteroidetes	OUU96365.1/3.0e-82/rhodopsin Flavobacteriales bacterium TMED84	KJ929700.1/0.0/Uncultured microorganism clone 47e57fc278b067b71ff81ce9f8819b04 putative proteorhodopsin gene, partial cds	sp|Q9F7P4|PRRG_PRB01/6.6e-30/Green-light absorbing proteorhodopsin OS=Gamma-proteobacterium EBAC31A08 PE=1 SV=1	hhi:HAH_0777/2.3e-08/sop2; sensory rhodopsin 1; K04643 sensory rhodopsin	0.02759	0.683819	0	0	0.107285	0.085425	0	0	0.522268	1.36726	0	0	0.039412	0	0	0	0.039251	0	0	0	Bacteria	Bacteroidetes	Flavobacteriia	Flavobacteriales	Unclassified	Unclassified	Flavobacteriales bacterium TMED84
Unigene255246_All.C6_8sample	Bacteroidetes	KRO62090.1/2.8e-26/rhodopsin Cryomorphaceae bacterium BACL11 MAG-121015-bin20	KY088091.1/0.0/Uncultured bacterium clone 160908-034_A03_8_WHITE_GPR putative microbial rhodopsin gene, partial cds	sp|Q9AFF7|PRRB_PRB02/8.4e-19/Blue-light absorbing proteorhodopsin OS=Gamma-proteobacterium Hot 75m4 PE=1 SV=2	NA	0	0	0	0	0.286724	0	0	0	0	0	0	0	0	0	0	0	0	0	0	0	Bacteria	Bacteroidetes	Flavobacteriia	Flavobacteriales	Cryomorphaceae	Unclassified	Cryomorphaceae bacterium BACL11 MAG-121015-bin20
Unigene335961_All.C9_5sample	Bacteroidetes	OUU96365.1/6.6e-58/rhodopsin Flavobacteriales bacterium TMED84	KJ929700.1/0.0/Uncultured microorganism clone 47e57fc278b067b71ff81ce9f8819b04 putative proteorhodopsin gene, partial cds	sp|Q9F7P4|PRRG_PRB01/1.2e-12/Green-light absorbing proteorhodopsin OS=Gamma-proteobacterium EBAC31A08 PE=1 SV=1	NA	0	0.164627	0	0.038335	0.101838	0.041298	0	0	0.577732	1.13666	0	0.02202	0	0	0	0.058868	0.03457	0	0	0	Bacteria	Bacteroidetes	Flavobacteriia	Flavobacteriales	Unclassified	Unclassified	Flavobacteriales bacterium TMED84
Unigene59957_All.C9_5sample	Bacteroidetes	OUW85350.1/6.1e-111/rhodopsin Flavobacteriaceae bacterium TMED220	EU683479.1/0.0/Uncultured bacterium clone A1-0-12(0.2) putative proteorhodopsin gene, partial cds	sp|Q9F7P4|PRRG_PRB01/3.8e-37/Green-light absorbing proteorhodopsin OS=Gamma-proteobacterium EBAC31A08 PE=1 SV=1	NA	3.08955	5.1358	0.067575	0.014265	3.83415	1.81502	0	0	3.90178	0	0	0	3.28003	0.051368	0.027552	0	0.093028	0	0	0	Bacteria	Bacteroidetes	Flavobacteriia	Flavobacteriales	Flavobacteriaceae	Unclassified	Flavobacteriaceae bacterium TMED220
Unigene361557_All.C6_8sample	Bacteroidetes	OUW64272.1/4.0e-33/rhodopsin Flavobacteriaceae bacterium TMED206	KJ929405.1/0.0/Uncultured microorganism clone 9c54c0eac519e338e1a974bb06b56a06 putative proteorhodopsin gene, partial cds	sp|Q9F7P4|PRRG_PRB01/6.4e-11/Green-light absorbing proteorhodopsin OS=Gamma-proteobacterium EBAC31A08 PE=1 SV=1	NA	1.30774	2.62721	0	0	0.53305	0.615469	0	0	0	0	0	0	0	0	0	0	0	0	0	0	Bacteria	Bacteroidetes	Flavobacteriia	Flavobacteriales	Flavobacteriaceae	Unclassified	Flavobacteriaceae bacterium TMED206
Unigene400570_All.C9_5sample	Bacteroidetes	WP_069675266.1/5.8e-71/rhodopsin Formosa sp. Hel3_A1_48<>AHC55359.1 proteorhodopsin Formosa sp. Hel3_A1_48<>AOR26934.1 proteorhodopsin Formosa sp. Hel3_A1_48	KJ928633.1/0.0/Uncultured microorganism clone ef6f34dcf47df05ae682875059a910ba putative proteorhodopsin gene, partial cds	sp|Q9F7P4|PRRG_PRB01/9.6e-22/Green-light absorbing proteorhodopsin OS=Gamma-proteobacterium EBAC31A08 PE=1 SV=1	NA	0	0.275252	0	0.064285	0.017738	0.017492	0	0	1.23348	0	0	0	0.054515	0	0	0	0.048302	0	0	0	Bacteria	Bacteroidetes	Flavobacteriia	Flavobacteriales	Flavobacteriaceae	Formosa	Formosa sp. Hel3_A1_48
Unigene274876_All.C9_5sample	Bacteroidetes	WP_026210844.1/1.1e-47/rhodopsin Flexithrix dorotheae	KJ928988.1/0.0/Uncultured microorganism clone 244b1f6d2fde4b2de0063d13dba6cd58 putative proteorhodopsin gene, partial cds	sp|Q9F7P4|PRRG_PRB01/1.2e-13/Green-light absorbing proteorhodopsin OS=Gamma-proteobacterium EBAC31A08 PE=1 SV=1	NA	0.165232	0	0.897596	0	13.5558	5.761	1.26621	0	0	0	0	0	1.32738	0	0	0	0.038144	0	0	0	Bacteria	Bacteroidetes	Cytophagia	Cytophagales	Flammeovirgaceae	Flexithrix	Flexithrix dorotheae
Unigene41800_All.C6_8sample	Bacteroidetes	OUW99750.1/3.1e-68/rhodopsin Flavobacteriaceae bacterium TMED238	KU951421.1/0.0/Uncultured bacterium clone 56623_1 proteorhodopsin (pr) gene, partial cds	sp|Q9AFF7|PRRB_PRB02/7.4e-31/Blue-light absorbing proteorhodopsin OS=Gamma-proteobacterium Hot 75m4 PE=1 SV=2	NA	1.45637	14.2667	0.036087	0.29045	2.92888	3.54393	0.205942	0.984792	5.39503	0	0	0	3.12086	0	0.104546	0	0.019302	0.087952	0	0	Bacteria	Bacteroidetes	Flavobacteriia	Flavobacteriales	Flavobacteriaceae	Unclassified	Flavobacteriaceae bacterium TMED238
CL8823.Contig2_All.C6_8sample	Bacteroidetes	WP_026210844.1/9.7e-113/rhodopsin Flexithrix dorotheae	CP002349.1/0.0/Marivirga tractuosa DSM 4126, complete genome	sp|Q9F7P4|PRRG_PRB01/6.7e-46/Green-light absorbing proteorhodopsin OS=Gamma-proteobacterium EBAC31A08 PE=1 SV=1	hwa:HQ_1017A/3.3e-10/bop2; bacteriorhodopsin II; K04641 bacteriorhodopsin	0.104518	0.100026	0	0	10.0099	3.45865	1.36762	0	0	0	0	0	1.4627	0	0.666854	0	0.328453	0.536027	0	0	Bacteria	Bacteroidetes	Cytophagia	Cytophagales	Flammeovirgaceae	Flexithrix	Flexithrix dorotheae
CL31111.Contig5_All.C6_8sample	Bacteroidetes	OUV88631.1/1.7e-103/rhodopsin Crocinitomicaceae bacterium TMED135	KU951412.1/0.0/Uncultured bacterium clone 55366_1 proteorhodopsin (pr) gene, partial cds	sp|Q9AFF7|PRRB_PRB02/1.5e-39/Blue-light absorbing proteorhodopsin OS=Gamma-proteobacterium Hot 75m4 PE=1 SV=2	hma:rrnAC2030/2.5e-09/xop1; bacteriorhodopsin precursor; K04641 bacteriorhodopsin	3.04056	7.65072	0.473062	0.461427	0.205905	0.144857	0.044428	0.709378	0	0	0	0	0	0	0	0	0	0	0	0	Bacteria	Bacteroidetes	Flavobacteriia	Flavobacteriales	Crocinitomicaceae	Unclassified	Crocinitomicaceae bacterium TMED135
Unigene347342_All.C9_5sample	Bacteroidetes	WP_069675266.1/1.2e-50/rhodopsin Formosa sp. Hel3_A1_48<>AHC55359.1 proteorhodopsin Formosa sp. Hel3_A1_48<>AOR26934.1 proteorhodopsin Formosa sp. Hel3_A1_48	KJ929404.1/0.0/Uncultured microorganism clone 5b538cffa25dc42379c4472a7c0a8924 putative proteorhodopsin gene, partial cds	sp|Q9F7P4|PRRG_PRB01/1.8e-18/Green-light absorbing proteorhodopsin OS=Gamma-proteobacterium EBAC31A08 PE=1 SV=1	NA	0.026061	0.977052	0	0.141504	0.343347	0.13764	0	0	4.60475	0	0	0	0.127636	0	0	0	0.038076	0	0	0	Bacteria	Bacteroidetes	Flavobacteriia	Flavobacteriales	Flavobacteriaceae	Formosa	Formosa sp. Hel3_A1_48
Unigene2269197_All.C9_7sample	Bacteroidetes	OUV85041.1/7.7e-23/hypothetical protein CBD05_04410 Flavobacteriaceae bacterium TMED145	KU951415.1/0.0/Uncultured bacterium clone 48677_1 proteorhodopsin (pr) gene, partial cds	NA	NA	36.813	69.9097	3.04311	4.52062	20.3135	14.8112	1.3664	0	0.90194	1.5915	0	0	3.72839	0	0	0.207683	0	0	0	0	Bacteria	Bacteroidetes	Flavobacteriia	Flavobacteriales	Flavobacteriaceae	Unclassified	Flavobacteriaceae bacterium TMED145
Unigene224190_All.C6_8sample	Bacteroidetes	WP_037358742.1/6.0e-64/rhodopsin Schleiferia thermophila<>KFD39178.1 rhodopsin Schleiferia thermophila str. Yellowstone	KJ929201.1/0.0/Uncultured microorganism clone 3fa302e466532e119570d69c5a798fbe putative proteorhodopsin gene, partial cds	sp|Q9F7P4|PRRG_PRB01/1.9e-26/Green-light absorbing proteorhodopsin OS=Gamma-proteobacterium EBAC31A08 PE=1 SV=1	NA	0.044633	0	0	0	0.645808	0.105935	0	0	0.069915	0	0	0	0.070879	0	0	0	0	0	0	0	Bacteria	Bacteroidetes	Flavobacteriia	Flavobacteriales	Schleiferiaceae	Schleiferia	Schleiferia thermophila
CL6529.Contig7_All.C6_8sample	Bacteroidetes	OUX26560.1/5.3e-79/hypothetical protein CBE22_02630 Flammeovirgaceae bacterium TMED262	EF088624.1/0.0/Uncultured bacterium clone PF13026 putative proteorhodopsin gene, partial cds	sp|Q9F7P4|PRRG_PRB01/2.9e-25/Green-light absorbing proteorhodopsin OS=Gamma-proteobacterium EBAC31A08 PE=1 SV=1	NA	1.41714	5.88666	0	0.092018	1.64874	1.88728	0	0	0.491674	0.358107	0	0	1.38475	0	0	0.019731	0	0.12924	0	0	Bacteria	Bacteroidetes	Cytophagia	Cytophagales	Flammeovirgaceae	Unclassified	Flammeovirgaceae bacterium TMED262
CL25318.Contig3_All.C6_8sample	Bacteroidetes	OUU91790.1/1.2e-128/rhodopsin Flavobacteriaceae bacterium TMED81	KJ928744.1/0.0/Uncultured microorganism clone 6c7ed1588852c396a97c3c1f010424a5 putative proteorhodopsin gene, partial cds	sp|Q9F7P4|PRRG_PRB01/1.5e-39/Green-light absorbing proteorhodopsin OS=Gamma-proteobacterium EBAC31A08 PE=1 SV=1	nmo:Nmlp_3721/1.5e-09/bop; bacteriorhodopsin; K04641 bacteriorhodopsin	3.59853	2.23358	0	0.417965	0.485835	0.383055	0	0	0.129065	0.048261	0.025234	0	0	0	0	0	0	0	0	0	Bacteria	Bacteroidetes	Flavobacteriia	Flavobacteriales	Flavobacteriaceae	Unclassified	Flavobacteriaceae bacterium TMED81
Unigene55926_All.C6_8sample	Bacteroidetes	OUV20525.1/2.9e-99/rhodopsin Flavobacteriales bacterium TMED96	KJ929013.1/0.0/Uncultured microorganism clone 083de38770336616ffd288f62c342b63 putative proteorhodopsin gene, partial cds	sp|Q9F7P4|PRRG_PRB01/6.3e-39/Green-light absorbing proteorhodopsin OS=Gamma-proteobacterium EBAC31A08 PE=1 SV=1	hwa:HQ_1017A/3.1e-11/bop2; bacteriorhodopsin II; K04641 bacteriorhodopsin	0.999302	2.2178	0.046814	0.049316	2.53608	3.80396	0.129038	0	0.053148	0	0	0	7.72279	0	0.031124	0	0.047463	0.065833	0	0	Bacteria	Bacteroidetes	Flavobacteriia	Flavobacteriales	Unclassified	Unclassified	Flavobacteriales bacterium TMED96
CL25318.Contig2_All.C6_8sample	Bacteroidetes	OUU91790.1/8.3e-130/rhodopsin Flavobacteriaceae bacterium TMED81	KJ928753.1/0.0/Uncultured microorganism clone ed4370e466dac626f22f8cd0d616b264 putative proteorhodopsin gene, partial cds	sp|Q9F7P4|PRRG_PRB01/1.3e-38/Green-light absorbing proteorhodopsin OS=Gamma-proteobacterium EBAC31A08 PE=1 SV=1	nmo:Nmlp_3721/2.0e-09/bop; bacteriorhodopsin; K04641 bacteriorhodopsin	8.73366	7.99752	0.969406	0.511721	1.05226	0.647004	0.265448	0	1.93462	0	0	0	0.053568	0	0	0	0.074294	0	0	0	Bacteria	Bacteroidetes	Flavobacteriia	Flavobacteriales	Flavobacteriaceae	Unclassified	Flavobacteriaceae bacterium TMED81
CL6529.Contig6_All.C6_8sample	Bacteroidetes	OUV85041.1/1.8e-103/hypothetical protein CBD05_04410 Flavobacteriaceae bacterium TMED145	EF088635.1/0.0/Uncultured bacterium clone PF13011 putative proteorhodopsin gene, partial cds	sp|Q9F7P4|PRRG_PRB01/9.4e-40/Green-light absorbing proteorhodopsin OS=Gamma-proteobacterium EBAC31A08 PE=1 SV=1	hma:rrnAC2030/2.2e-11/xop1; bacteriorhodopsin precursor; K04641 bacteriorhodopsin	2.53284	6.52501	0.496489	0.260741	3.04784	5.43267	0.435059	0.525826	0.54308	0	0	0	8.98202	0	1.26175	0	0.068912	0.114804	0	0	Bacteria	Bacteroidetes	Flavobacteriia	Flavobacteriales	Flavobacteriaceae	Unclassified	Flavobacteriaceae bacterium TMED145
Unigene222859_All.C6_8sample	Bacteroidetes	WP_076621078.1/2.9e-31/rhodopsin Winogradskyella sp. J14-2<>APY09475.1 rhodopsin Winogradskyella sp. J14-2	NA	NA	NA	0.51237	0	0	0	1.93224	0.144211	0.65737	0	0	0	0	0	0	0	0	0	0	0	0	0	Bacteria	Bacteroidetes	Flavobacteriia	Flavobacteriales	Flavobacteriaceae	Winogradskyella	Winogradskyella sp. J14-2
CL5975.Contig2_All.C9_5sample	Bacteroidetes	OUU96365.1/1.7e-115/rhodopsin Flavobacteriales bacterium TMED84	DQ927039.1/0.0/Uncultured bacterium clone AT06036 putative proteorhodopsin gene, partial cds	sp|Q9F7P4|PRRG_PRB01/7.5e-32/Green-light absorbing proteorhodopsin OS=Gamma-proteobacterium EBAC31A08 PE=1 SV=1	NA	0.190919	4.50694	0.01599	0.260915	0.910706	0.367862	0.090704	0.262805	6.33451	0	0	0	0.407746	0	0	0	0.139334	0.032191	0	0	Bacteria	Bacteroidetes	Flavobacteriia	Flavobacteriales	Unclassified	Unclassified	Flavobacteriales bacterium TMED84
Unigene308985_All.C9_5sample	Bacteroidetes	OUU03259.1/9.1e-11/rhodopsin Flammeovirgaceae bacterium TMED32	NA	NA	NA	0	0	0	0	0	0	0	0	0	0	0	0	0.148608	0	0	0	0	0	0	0	Bacteria	Bacteroidetes	Cytophagia	Cytophagales	Flammeovirgaceae	Unclassified	Flammeovirgaceae bacterium TMED32
Unigene255731_All.C6_8sample	Bacteroidetes	OUU96365.1/4.0e-50/rhodopsin Flavobacteriales bacterium TMED84	KR108288.1/0.0/Aurantivirga profunda culture NBRC:110606 proteorhodpsin gene, partial cds	sp|Q9F7P4|PRRG_PRB01/1.6e-15/Green-light absorbing proteorhodopsin OS=Gamma-proteobacterium EBAC31A08 PE=1 SV=1	NA	0	0.251096	0	0.0388	0.612413	0.175205	0.240516	1.64154	0.625626	0	0	0	1.35875	0	0	0	0.049734	0	0	0	Bacteria	Bacteroidetes	Flavobacteriia	Flavobacteriales	Unclassified	Unclassified	Flavobacteriales bacterium TMED84
Unigene228501_All.C6_8sample	Bacteroidetes	OUU96365.1/1.1e-82/rhodopsin Flavobacteriales bacterium TMED84	EU563287.1/0.0/Uncultured microorganism clone BTC_13E_35m_July putative proteorhodopsin gene, partial cds	sp|Q9F7P4|PRRG_PRB01/1.8e-36/Green-light absorbing proteorhodopsin OS=Gamma-proteobacterium EBAC31A08 PE=1 SV=1	hmu:Hmuk_1283/4.2e-08/rhodopsin; K04641 bacteriorhodopsin	0.036733	0.634978	0	0	2.76589	0.300591	0.264373	0.30481	0.185256	0	0	0	1.24341	0	0.378398	0	0.0454	0	0	0	Bacteria	Bacteroidetes	Flavobacteriia	Flavobacteriales	Unclassified	Unclassified	Flavobacteriales bacterium TMED84
Unigene336061_All.C6_8sample	Bacteroidetes	OUV85041.1/3.4e-62/hypothetical protein CBD05_04410 Flavobacteriaceae bacterium TMED145	KJ929743.1/0.0/Uncultured microorganism clone f0823c244c373e057d77cff671dc4702 putative proteorhodopsin gene, partial cds	sp|Q9F7P4|PRRG_PRB01/3.1e-19/Green-light absorbing proteorhodopsin OS=Gamma-proteobacterium EBAC31A08 PE=1 SV=1	NA	0.273815	4.84211	0.844728	0.596907	1.38251	2.11758	0.240244	0	1.55025	0.116368	0	0	1.76837	0.069428	0.811802	0	0	0	0	0	Bacteria	Bacteroidetes	Flavobacteriia	Flavobacteriales	Flavobacteriaceae	Unclassified	Flavobacteriaceae bacterium TMED145
Unigene271385_All.C9_5sample	Bacteroidetes	OUV85041.1/1.0e-20/hypothetical protein CBD05_04410 Flavobacteriaceae bacterium TMED145	KJ929331.1/0.0/Uncultured microorganism clone ccebe4d3d668c57794265eada29843cf putative proteorhodopsin gene, partial cds	sp|Q9AFF7|PRRB_PRB02/1.6e-06/Blue-light absorbing proteorhodopsin OS=Gamma-proteobacterium Hot 75m4 PE=1 SV=2	NA	0	0.131947	0	0	0	0.285372	0	0	0	0	0	0	0.529449	0	0.474836	0	0	0	0	0	Bacteria	Bacteroidetes	Flavobacteriia	Flavobacteriales	Flavobacteriaceae	Unclassified	Flavobacteriaceae bacterium TMED145
Unigene125639_All.C6_8sample	Bacteroidetes	WP_094967372.1/2.9e-46/rhodopsin Winogradskyella sp. WNB302<>OZV69780.1 rhodopsin Winogradskyella sp. WNB302	KJ929695.1/0.0/Uncultured microorganism clone 8ca04360c4c870a199a54266e0ec3c18 putative proteorhodopsin gene, partial cds	NA	NA	0.195263	0.529295	0	0	0.435284	0	0.143956	2.51063	0.084568	0	0	0	0	0	0	0	0.077035	0	0	0	Bacteria	Bacteroidetes	Flavobacteriia	Flavobacteriales	Flavobacteriaceae	Winogradskyella	Winogradskyella sp. WNB302
Unigene63927_All.C6_8sample	Bacteroidetes	OUU03259.1/1.1e-100/rhodopsin Flammeovirgaceae bacterium TMED32	EU915891.1/0.0/Uncultured microorganism clone US80225 putative proteorhodopsin gene, partial cds	sp|Q9F7P4|PRRG_PRB01/5.4e-40/Green-light absorbing proteorhodopsin OS=Gamma-proteobacterium EBAC31A08 PE=1 SV=1	NA	0.288584	1.50082	0	0.032805	1.03557	0.279839	0.039408	0	0.27276	0	0	0	0.806512	0	0	0	0	0	0	0	Bacteria	Bacteroidetes	Cytophagia	Cytophagales	Flammeovirgaceae	Unclassified	Flammeovirgaceae bacterium TMED32
Unigene226967_All.C6_8sample	Bacteroidetes	OUV70045.1/4.1e-29/rhodopsin Flavobacteriales bacterium TMED123	EU683598.1/0.0/Uncultured bacterium clone W8-50-12 putative proteorhodopsin gene, partial cds &gt;gnl|BL_ORD_ID|5243012 Uncultured bacterium clone W8-50-14 putative proteorhodopsin gene, partial cds	sp|Q9F7P4|PRRG_PRB01/4.3e-19/Green-light absorbing proteorhodopsin OS=Gamma-proteobacterium EBAC31A08 PE=1 SV=1	NA	0.06095	0.111502	0	0	1.95524	0.176982	0.979027	0	0	0	0	0	0.203528	0	0	0	0	0	0	0	Bacteria	Bacteroidetes	Flavobacteriia	Flavobacteriales	Unclassified	Unclassified	Flavobacteriales bacterium TMED123
Unigene69244_All.C9_5sample	Bacteroidetes	OUU03259.1/6.2e-110/rhodopsin Flammeovirgaceae bacterium TMED32	EU915891.1/0.0/Uncultured microorganism clone US80225 putative proteorhodopsin gene, partial cds	sp|Q9F7P4|PRRG_PRB01/2.8e-42/Green-light absorbing proteorhodopsin OS=Gamma-proteobacterium EBAC31A08 PE=1 SV=1	NA	0.291096	0.318641	0	0	1.23495	0.285005	0	0	0.252664	0	0	0	0.843027	0	0	0	0	0	0	0	Bacteria	Bacteroidetes	Cytophagia	Cytophagales	Flammeovirgaceae	Unclassified	Flammeovirgaceae bacterium TMED32
CL8823.Contig3_All.C6_8sample	Bacteroidetes	OUV70045.1/3.7e-37/rhodopsin Flavobacteriales bacterium TMED123	DQ927039.1/0.0/Uncultured bacterium clone AT06036 putative proteorhodopsin gene, partial cds	sp|Q9F7P4|PRRG_PRB01/8.4e-22/Green-light absorbing proteorhodopsin OS=Gamma-proteobacterium EBAC31A08 PE=1 SV=1	NA	0	0	0	0	0.678393	0	0	0	0	0	0	0	0	0	0	0	0	0	0	0	Bacteria	Bacteroidetes	Flavobacteriia	Flavobacteriales	Unclassified	Unclassified	Flavobacteriales bacterium TMED123
Unigene396127_All.C9_5sample	Bacteroidetes	OUT44692.1/5.4e-34/rhodopsin Owenweeksia sp. TMED14	KJ929701.1/0.0/Uncultured microorganism clone 50ef9a6bde2b0fe60ba25285ec76acc6 putative proteorhodopsin gene, partial cds	sp|Q9F7P4|PRRG_PRB01/1.6e-21/Green-light absorbing proteorhodopsin OS=Gamma-proteobacterium EBAC31A08 PE=1 SV=1	NA	0	0	0	0	0	0.103114	0.158382	0	0.485826	0	0	0	0	0	0	0	0	0	0	0	Bacteria	Bacteroidetes	Flavobacteriia	Flavobacteriales	Cryomorphaceae	Owenweeksia	Owenweeksia sp. TMED14
CL20482.Contig2_All.C6_8sample	Bacteroidetes	SEF62154.1/9.8e-33/Bacteriorhodopsin Algoriphagus boritolerans DSM 17298 = JCM 18970	NA	sp|Q9AFF7|PRRB_PRB02/3.3e-21/Blue-light absorbing proteorhodopsin OS=Gamma-proteobacterium Hot 75m4 PE=1 SV=2	NA	0	0	0	0	0.878659	0	0	0	0.064334	0	0	0	0	0	0	0	0	0	0	0	Bacteria	Bacteroidetes	Cytophagia	Cytophagales	Cyclobacteriaceae	Algoriphagus	Algoriphagus boritolerans
Unigene227394_All.C6_8sample	Bacteroidetes	KRO62090.1/7.4e-61/rhodopsin Cryomorphaceae bacterium BACL11 MAG-121015-bin20	KJ929414.1/0.0/Uncultured microorganism clone 2f781bb642454ae1f365ff28cbac79d5 putative proteorhodopsin gene, partial cds	sp|Q9F7P4|PRRG_PRB01/1.0e-18/Green-light absorbing proteorhodopsin OS=Gamma-proteobacterium EBAC31A08 PE=1 SV=1	NA	0	0.308757	0	0	2.59783	0.394552	0.038107	0	0	0	0	0	1.99775	0	0	0	0	0	0	0	Bacteria	Bacteroidetes	Flavobacteriia	Flavobacteriales	Cryomorphaceae	Unclassified	Cryomorphaceae bacterium BACL11 MAG-121015-bin20
Unigene117155_All.C6_8sample	Bacteroidetes	APF29547.1/2.0e-60/proteorhodopsin uncultured bacterium<>OUU47732.1 rhodopsin Flavobacteriaceae bacterium TMED68	EU683586.1/0.0/Uncultured bacterium clone W8-30-13 putative proteorhodopsin gene, partial cds	sp|Q9AFF7|PRRB_PRB02/2.9e-20/Blue-light absorbing proteorhodopsin OS=Gamma-proteobacterium Hot 75m4 PE=1 SV=2	NA	7.43805	10.2406	0.867496	0.072301	0.405538	0.410231	0.176111	0	0	0	0	0	0.248188	0	0.091181	0	0	0	0	0	Bacteria	Bacteroidetes	Flavobacteriia	Flavobacteriales	Flavobacteriaceae	Unclassified	Flavobacteriaceae bacterium TMED68
CL27526.Contig1_All.C6_8sample	Bacteroidetes	WP_004570062.1/4.6e-86/rhodopsin Polaribacter irgensii<>EAR12394.1 bacteriorhodopsin Polaribacter irgensii 23-P	KJ929353.1/0.0/Uncultured microorganism clone 61ff9b68ce8b0ef930028917a7c704d9 putative proteorhodopsin gene, partial cds	sp|Q9F7P4|PRRG_PRB01/6.8e-38/Green-light absorbing proteorhodopsin OS=Gamma-proteobacterium EBAC31A08 PE=1 SV=1	NA	0.107816	0.33531	0	0.050527	0.523851	2.18982	0.576942	0	0	0	0	0	0.057726	0	0.101874	0	0	0.017782	0	0	Bacteria	Bacteroidetes	Flavobacteriia	Flavobacteriales	Flavobacteriaceae	Polaribacter	Polaribacter irgensii
Unigene308668_All.C9_5sample	Bacteroidetes	OUV88631.1/5.7e-74/rhodopsin Crocinitomicaceae bacterium TMED135	KU951430.1/0.0/Uncultured bacterium clone 78262_1 proteorhodopsin (pr) gene, complete cds	sp|Q9F7P4|PRRG_PRB01/3.7e-29/Green-light absorbing proteorhodopsin OS=Gamma-proteobacterium EBAC31A08 PE=1 SV=1	NA	0.176669	0.910213	0	0.020471	0.166745	0.050076	0	0	0	0	0	0	2.32949	0	0.393979	0	0	0	0	0	Bacteria	Bacteroidetes	Flavobacteriia	Flavobacteriales	Crocinitomicaceae	Unclassified	Crocinitomicaceae bacterium TMED135
Unigene239993_All.C6_8sample	Bacteroidetes	SEF62154.1/6.2e-24/Bacteriorhodopsin Algoriphagus boritolerans DSM 17298 = JCM 18970	NA	sp|Q9AFF7|PRRB_PRB02/1.4e-11/Blue-light absorbing proteorhodopsin OS=Gamma-proteobacterium Hot 75m4 PE=1 SV=2	NA	0	0	1.21317	0	0.582135	0.341842	2.67736	0	0	0	0	0	0	0	0	0	0	0	0	0	Bacteria	Bacteroidetes	Cytophagia	Cytophagales	Cyclobacteriaceae	Algoriphagus	Algoriphagus boritolerans
CL11851.Contig1_All.C6_8sample	Bacteroidetes	WP_039454489.1/9.7e-108/rhodopsin Pedobacter glucosidilyticus	KJ929611.1/0.0/Uncultured microorganism clone 06905972b841fd1d11db74e4e290f7a6 putative proteorhodopsin gene, partial cds	sp|Q9F7P4|PRRG_PRB01/5.0e-44/Green-light absorbing proteorhodopsin OS=Gamma-proteobacterium EBAC31A08 PE=1 SV=1	hwa:HQ_1017A/3.0e-11/bop2; bacteriorhodopsin II; K04641 bacteriorhodopsin	0.193736	0.06079	1.59169	0.507794	1.25926	0.397211	2.80816	0	0.08108	0	0	0	0.012195	0	0.485051	0	1.05969	0.010661	0	0	Bacteria	Bacteroidetes	Sphingobacteriia	Sphingobacteriales	Sphingobacteriaceae	Pedobacter	Pedobacter glucosidilyticus
CL13866.Contig2_All.C9_5sample	Bacteroidetes	OUU96365.1/1.1e-48/rhodopsin Flavobacteriales bacterium TMED84	KJ929203.1/0.0/Uncultured microorganism clone a8bbf7e136ebf5d90e1ec1268429194a putative proteorhodopsin gene, partial cds	sp|Q9F7P4|PRRG_PRB01/3.1e-23/Green-light absorbing proteorhodopsin OS=Gamma-proteobacterium EBAC31A08 PE=1 SV=1	NA	0.025943	0.545128	0	0.03351	0.723333	0.21336	0.076294	0	0.647021	0	0	0	1.53561	0	0.15061	0	0	0	0	0	Bacteria	Bacteroidetes	Flavobacteriia	Flavobacteriales	Unclassified	Unclassified	Flavobacteriales bacterium TMED84
CL17778.Contig1_All.C6_8sample	Bacteroidetes	OUU18184.1/6.5e-99/rhodopsin Crocinitomicaceae bacterium TMED45	KJ928298.1/0.0/Uncultured microorganism clone 0d376ae1db76d44e206534c285b8c147 putative proteorhodopsin gene, partial cds	sp|Q9F7P4|PRRG_PRB01/4.8e-42/Green-light absorbing proteorhodopsin OS=Gamma-proteobacterium EBAC31A08 PE=1 SV=1	hmu:Hmuk_2680/4.6e-07/rhodopsin; K04643 sensory rhodopsin	0.333833	0.147714	0.172446	0.02977	2.67429	0.262705	0.379676	0	0	0	0	0	1.71533	0	0	0	0	0	0	0	Bacteria	Bacteroidetes	Flavobacteriia	Flavobacteriales	Crocinitomicaceae	Unclassified	Crocinitomicaceae bacterium TMED45
CL6529.Contig5_All.C6_8sample	Bacteroidetes	OUV85041.1/5.6e-124/hypothetical protein CBD05_04410 Flavobacteriaceae bacterium TMED145	KJ929326.1/0.0/Uncultured microorganism clone d910ade424c40564e4e5bc2482ef10d8 putative proteorhodopsin gene, partial cds	sp|Q9F7P4|PRRG_PRB01/2.0e-37/Green-light absorbing proteorhodopsin OS=Gamma-proteobacterium EBAC31A08 PE=1 SV=1	hwa:HQ_1017A/2.7e-12/bop2; bacteriorhodopsin II; K04641 bacteriorhodopsin	104.689	270.549	11.2828	29.3437	68.7321	39.8558	3.75593	3.56278	11.4784	0.043673	0	0	19.1059	0.225034	1.21258	0	0.220744	0.333543	0	0	Bacteria	Bacteroidetes	Flavobacteriia	Flavobacteriales	Flavobacteriaceae	Unclassified	Flavobacteriaceae bacterium TMED145
Unigene95820_All.C6_8sample	Bacteroidetes	OUV85041.1/8.1e-101/hypothetical protein CBD05_04410 Flavobacteriaceae bacterium TMED145	EF088624.1/0.0/Uncultured bacterium clone PF13026 putative proteorhodopsin gene, partial cds	sp|Q9F7P4|PRRG_PRB01/1.6e-28/Green-light absorbing proteorhodopsin OS=Gamma-proteobacterium EBAC31A08 PE=1 SV=1	npe:Natpe_0342/1.7e-08/bacteriorhodopsin; K04641 bacteriorhodopsin	0.884554	4.13652	0.489764	0.230685	1.31578	1.0331	0.252047	0	0.197429	0	0	0	2.82824	0	0.644879	0	0	0	0	0	Bacteria	Bacteroidetes	Flavobacteriia	Flavobacteriales	Flavobacteriaceae	Unclassified	Flavobacteriaceae bacterium TMED145
Unigene253171_All.C6_8sample	Bacteroidetes	BAL61292.1/9.9e-30/proteorhodopsin, partial Aureicoccus marinus	EU224284.1/0.0/Uncultured bacterium clone 1812216 putative proteorhodopsin gene, partial cds &gt;gnl|BL_ORD_ID|5986564 Uncultured bacterium clone 1812219 putative proteorhodopsin gene, partial cds	sp|Q9F7P4|PRRG_PRB01/1.3e-14/Green-light absorbing proteorhodopsin OS=Gamma-proteobacterium EBAC31A08 PE=1 SV=1	NA	0	0.224326	1.0816	0	0.399959	0	0	4.00011	0	0	0	0	0.205781	0	0	0	0	0	0	0	Bacteria	Bacteroidetes	Flavobacteriia	Flavobacteriales	Flavobacteriaceae	Aureicoccus	Aureicoccus marinus
CL25318.Contig1_All.C6_8sample	Bacteroidetes	OUU91790.1/5.2e-116/rhodopsin Flavobacteriaceae bacterium TMED81	KJ928748.1/0.0/Uncultured microorganism clone c1bd2d304e002838b8902f0a35c59bca putative proteorhodopsin gene, partial cds	sp|Q9F7P4|PRRG_PRB01/2.2e-38/Green-light absorbing proteorhodopsin OS=Gamma-proteobacterium EBAC31A08 PE=1 SV=1	hla:Hlac_0085/9.8e-09/rhodopsin; K04643 sensory rhodopsin	19.2711	19.0916	4.39834	1.03421	0.782334	0.380519	0.208379	0	1.37217	0	0	0	0.147442	0	0	0	0	0	0	0	Bacteria	Bacteroidetes	Flavobacteriia	Flavobacteriales	Flavobacteriaceae	Unclassified	Flavobacteriaceae bacterium TMED81
CL22207.Contig3_All.C9_5sample	Bacteroidetes	OUU91790.1/1.1e-117/rhodopsin Flavobacteriaceae bacterium TMED81	KJ928752.1/0.0/Uncultured microorganism clone e0a5b4b50445f06113b7a395e9fbddb2 putative proteorhodopsin gene, partial cds	sp|Q9F7P4|PRRG_PRB01/8.1e-32/Green-light absorbing proteorhodopsin OS=Gamma-proteobacterium EBAC31A08 PE=1 SV=1	hla:Hlac_0085/3.4e-08/rhodopsin; K04643 sensory rhodopsin	7.82159	6.23286	1.23582	0.059833	0.673289	0.327385	0.181867	0.68752	1.68867	0	0	0	0.162017	0	0.054726	0	0.041319	0.02885	0	0	Bacteria	Bacteroidetes	Flavobacteriia	Flavobacteriales	Flavobacteriaceae	Unclassified	Flavobacteriaceae bacterium TMED81
Unigene320478_All.C9_5sample	Bacteroidetes	OUW85350.1/4.7e-22/rhodopsin Flavobacteriaceae bacterium TMED220	NA	sp|Q9F7P4|PRRG_PRB01/1.4e-09/Green-light absorbing proteorhodopsin OS=Gamma-proteobacterium EBAC31A08 PE=1 SV=1	NA	0	0	0	0	0.100497	0.205811	0	0	0	0	0	0	0.542254	0	0	0	0	0	0	0	Bacteria	Bacteroidetes	Flavobacteriia	Flavobacteriales	Flavobacteriaceae	Unclassified	Flavobacteriaceae bacterium TMED220
Unigene261671_All.C6_8sample	Bacteroidetes	OUU03259.1/2.6e-30/rhodopsin Flammeovirgaceae bacterium TMED32	NA	sp|Q9F7P4|PRRG_PRB01/2.3e-19/Green-light absorbing proteorhodopsin OS=Gamma-proteobacterium EBAC31A08 PE=1 SV=1	NA	0	0	0	0	1.7799	0.781272	0.195584	0	0	0	0	0	0	0	0	0	0	0	0	0	Bacteria	Bacteroidetes	Cytophagia	Cytophagales	Flammeovirgaceae	Unclassified	Flammeovirgaceae bacterium TMED32
Unigene1503979_All.C9_7sample	Bacteroidetes	OUV93951.1/5.1e-49/hypothetical protein CBD12_04745 Amoebophilaceae bacterium TMED152	KU951284.1/0.0/Uncultured bacterium clone 116644_2 proteorhodopsin (pr) gene, complete cds	sp|Q9F7P4|PRRG_PRB01/1.7e-16/Green-light absorbing proteorhodopsin OS=Gamma-proteobacterium EBAC31A08 PE=1 SV=1	NA	0	0.010542	0	0	0.127898	0.090034	0	0	0	0	0	0	0.049235	1.51298	0	0	0	0	0	0	Bacteria	Bacteroidetes	Cytophagia	Cytophagales	Amoebophilaceae	Unclassified	Amoebophilaceae bacterium TMED152
Unigene2219959_All.C9_7sample	Bacteroidetes	OUW99750.1/5.3e-13/rhodopsin Flavobacteriaceae bacterium TMED238	EU915908.1/0.0/Uncultured organism clone US120213 putative proteorhodopsin gene, partial cds"""	NA	NA	1.86176	5.18947	0	0	0.082527	0	0	0	0.247003	1.20239	0	0	0	0	0	0	0	0	0	0	Bacteria	Bacteroidetes	Flavobacteriia	Flavobacteriales	Flavobacteriaceae	Unclassified	Flavobacteriaceae bacterium TMED238
CL17551.Contig2_All.C6_8sample	Bacteroidetes	OUV93987.1/2.5e-61/hypothetical protein CBD12_04740 Amoebophilaceae bacterium TMED152	NA	sp|Q9F7P4|PRRG_PRB01/5.7e-30/Green-light absorbing proteorhodopsin OS=Gamma-proteobacterium EBAC31A08 PE=1 SV=1	NA	0.08151	0.506285	0	0	1.23263	0.81076	0	0	0	0	0	0	0.958838	0	0	0	0	0	0	0	Bacteria	Bacteroidetes	Cytophagia	Cytophagales	Amoebophilaceae	Unclassified	Amoebophilaceae bacterium TMED152
Unigene121830_All.C6_8sample	Bacteroidetes	WP_039454489.1/2.8e-102/rhodopsin Pedobacter glucosidilyticus	NA	sp|Q9F7P4|PRRG_PRB01/2.3e-44/Green-light absorbing proteorhodopsin OS=Gamma-proteobacterium EBAC31A08 PE=1 SV=1	hwc:Hqrw_1019/4.4e-10/bop2; bacteriorhodopsin II; K04641 bacteriorhodopsin	0.11493	0.031943	0.194052	0.021252	2.19523	0.818135	0.466421	0	0	0	0	0	0	0	0	0	0	0	0	0	Bacteria	Bacteroidetes	Sphingobacteriia	Sphingobacteriales	Sphingobacteriaceae	Pedobacter	Pedobacter glucosidilyticus
CL27526.Contig2_All.C6_8sample	Bacteroidetes	WP_069675266.1/1.5e-26/rhodopsin Formosa sp. Hel3_A1_48<>AHC55359.1 proteorhodopsin Formosa sp. Hel3_A1_48<>AOR26934.1 proteorhodopsin Formosa sp. Hel3_A1_48	NA	NA	NA	0.090594	0.812237	0	0	1.12497	2.07714	0.771108	5.32514	0	0	0	0	0	0	0	0	0	0	0	0	Bacteria	Bacteroidetes	Flavobacteriia	Flavobacteriales	Flavobacteriaceae	Formosa	Formosa sp. Hel3_A1_48
CL17551.Contig3_All.C6_8sample	Bacteroidetes	OUV93987.1/2.3e-111/hypothetical protein CBD12_04740 Amoebophilaceae bacterium TMED152	KT201090.1/0.0/Uncultured bacterium EIL27G07 genomic sequence	sp|Q9F7P4|PRRG_PRB01/2.6e-58/Green-light absorbing proteorhodopsin OS=Gamma-proteobacterium EBAC31A08 PE=1 SV=1	NA	0.028733	0.293825	0	0	0.920638	1.10944	0	0.420181	0	0	0	0	1.45975	0	0	0	0	0	0	0	Bacteria	Bacteroidetes	Cytophagia	Cytophagales	Amoebophilaceae	Unclassified	Amoebophilaceae bacterium TMED152
CL10488.Contig2_All.C9_5sample	Bacteroidetes	OUV93987.1/6.6e-105/hypothetical protein CBD12_04740 Amoebophilaceae bacterium TMED152	KU951284.1/0.0/Uncultured bacterium clone 116644_2 proteorhodopsin (pr) gene, complete cds	sp|Q9F7P4|PRRG_PRB01/1.1e-60/Green-light absorbing proteorhodopsin OS=Gamma-proteobacterium EBAC31A08 PE=1 SV=1	NA	0	0.077588	0	0	1.07749	2.06709	0	0	0	0	0	0	5.13382	0.001962	0.081077	0	0.342931	0.841665	0	0	Bacteria	Bacteroidetes	Cytophagia	Cytophagales	Amoebophilaceae	Unclassified	Amoebophilaceae bacterium TMED152
CL11851.Contig3_All.C6_8sample	Bacteroidetes	Aquba_3611-Aquba_Contig381/4.9e-17/Aquiflexum balticum DSM 16537	NA	sp|Q9AFF7|PRRB_PRB02/4.6e-11/Blue-light absorbing proteorhodopsin OS=Gamma-proteobacterium Hot 75m4 PE=1 SV=2	NA	0.080572	0	0.740496	0.307432	3.69227	1.03368	3.05443	0	0	0	0	0	0	0	0	0	0	0	0	0	Bacteria	Bacteroidetes/Chlorobi group	Cytophagia	Cytophagales	Cyclobacteriaceae	Aquiflexum	Aquiflexum balticum DSM 16537
CL21638.Contig3_All.C9_5sample	Bacteroidetes	OUW99750.1/2.0e-98/rhodopsin Flavobacteriaceae bacterium TMED238	KU951418.1/0.0/Uncultured bacterium clone 67426_2 proteorhodopsin (pr) gene, complete cds	sp|Q9F7P4|PRRG_PRB01/2.2e-40/Green-light absorbing proteorhodopsin OS=Gamma-proteobacterium EBAC31A08 PE=1 SV=1	hwa:HQ_1017A/2.5e-14/bop2; bacteriorhodopsin II; K04641 bacteriorhodopsin	0.72504	1.9099	0	0.125445	0.552865	0.727303	0.04812	0	1.80448	0	0	0	0.30221	0	0	0	0.036546	0	0	0	Bacteria	Bacteroidetes	Flavobacteriia	Flavobacteriales	Flavobacteriaceae	Unclassified	Flavobacteriaceae bacterium TMED238
Unigene332196_All.C9_5sample	Bacteroidetes	OUU03259.1/7.6e-49/rhodopsin Flammeovirgaceae bacterium TMED32	KJ929148.1/0.0/Uncultured microorganism clone fdd0dbade9633c9fd822a9e21b8a4391 putative proteorhodopsin gene, partial cds	sp|Q9F7P4|PRRG_PRB01/1.4e-14/Green-light absorbing proteorhodopsin OS=Gamma-proteobacterium EBAC31A08 PE=1 SV=1	NA	0	0	0	0	0.100684	0.064504	0	0	0	0	0	0	1.22651	0	0	0	0	0	0	0	Bacteria	Bacteroidetes	Cytophagia	Cytophagales	Flammeovirgaceae	Unclassified	Flammeovirgaceae bacterium TMED32
CL7669.Contig2_All.C9_5sample	Bacteroidetes	OUV20525.1/2.1e-87/rhodopsin Flavobacteriales bacterium TMED96	KU951417.1/0.0/Uncultured bacterium clone 146104_2 proteorhodopsin (pr) gene, complete cds	sp|Q9F7P4|PRRG_PRB01/5.9e-30/Green-light absorbing proteorhodopsin OS=Gamma-proteobacterium EBAC31A08 PE=1 SV=1	NA	5.41382	8.51721	0	0.127281	3.4232	2.2955	0.091077	0	1.32465	0	0	0	1.80319	0	0	0	0.033136	0	0	0	Bacteria	Bacteroidetes	Flavobacteriia	Flavobacteriales	Unclassified	Unclassified	Flavobacteriales bacterium TMED96
Unigene1359994_All.C9_7sample	Bacteroidetes	OUV85041.1/5.9e-46/hypothetical protein CBD05_04410 Flavobacteriaceae bacterium TMED145	EF088624.1/0.0/Uncultured bacterium clone PF13026 putative proteorhodopsin gene, partial cds	sp|Q9F7P4|PRRG_PRB01/4.2e-16/Green-light absorbing proteorhodopsin OS=Gamma-proteobacterium EBAC31A08 PE=1 SV=1	NA	239.361	870.847	32.8423	46.2853	107.14	97.3352	4.92924	5.16338	49.7175	0.047871	0.042963	0.032741	1.99219	0.576596	0.014505	0.0547	0.211993	0	0	0	Bacteria	Bacteroidetes	Flavobacteriia	Flavobacteriales	Flavobacteriaceae	Unclassified	Flavobacteriaceae bacterium TMED145
CL7342.Contig1_All.C9_5sample	Bacteroidetes	OUV85041.1/7.4e-64/hypothetical protein CBD05_04410 Flavobacteriaceae bacterium TMED145	NA	sp|Q9F7P4|PRRG_PRB01/2.4e-15/Green-light absorbing proteorhodopsin OS=Gamma-proteobacterium EBAC31A08 PE=1 SV=1	NA	1.20191	0.749434	0.146738	0.251246	1.47023	0.769023	0	0.978688	0.048682	0	0	0	1.43375	0	0.338951	0	0	0	0	0	Bacteria	Bacteroidetes	Flavobacteriia	Flavobacteriales	Flavobacteriaceae	Unclassified	Flavobacteriaceae bacterium TMED145
CL10488.Contig1_All.C9_5sample	Bacteroidetes	OUV93987.1/6.2e-101/hypothetical protein CBD12_04740 Amoebophilaceae bacterium TMED152	KU951284.1/0.0/Uncultured bacterium clone 116644_2 proteorhodopsin (pr) gene, complete cds	sp|Q9F7P4|PRRG_PRB01/1.7e-46/Green-light absorbing proteorhodopsin OS=Gamma-proteobacterium EBAC31A08 PE=1 SV=1	NA	0.045156	0.109019	0	0	0.503626	0.649871	0	0	0	0	0	0	1.52118	0	0	0	0	0.023119	0	0	Bacteria	Bacteroidetes	Cytophagia	Cytophagales	Amoebophilaceae	Unclassified	Amoebophilaceae bacterium TMED152
CL13705.Contig2_All.C9_5sample	Bacteroidetes	OUV50070.1/1.3e-82/rhodopsin Flavobacteriaceae bacterium TMED116	KJ929723.1/0.0/Uncultured microorganism clone bf7ecb194e5c0e79606a65b91f735ccd putative proteorhodopsin gene, partial cds	sp|Q9F7P4|PRRG_PRB01/6.4e-38/Green-light absorbing proteorhodopsin OS=Gamma-proteobacterium EBAC31A08 PE=1 SV=1	hmu:Hmuk_1283/1.6e-06/rhodopsin; K04641 bacteriorhodopsin	0	0.052834	0	0	0.063827	0.123587	0	0	0	0	0	0	1.4214	0	0	0	0	0	0	0	Bacteria	Bacteroidetes	Flavobacteriia	Flavobacteriales	Flavobacteriaceae	Unclassified	Flavobacteriaceae bacterium TMED116
Unigene63270_All.C6_8sample	Bacteroidetes	OUW34347.1/4.6e-120/rhodopsin Flavobacteriaceae bacterium TMED179	EU683603.1/0.0/Uncultured bacterium clone W8-70-3 putative proteorhodopsin gene, partial cds	sp|Q9F7P4|PRRG_PRB01/1.1e-42/Green-light absorbing proteorhodopsin OS=Gamma-proteobacterium EBAC31A08 PE=1 SV=1	NA	0.031177	0.339563	0	0	5.19292	6.92757	0	0	0	0	0	0	8.41058	0	0	0	0.917114	1.65109	0	0	Bacteria	Bacteroidetes	Flavobacteriia	Flavobacteriales	Flavobacteriaceae	Unclassified	Flavobacteriaceae bacterium TMED179
CL31111.Contig1_All.C6_8sample	Bacteroidetes	KGL59718.1/5.1e-44/proteorhodopsin Polaribacter sp. Hel1_33_49<>SDU17826.1 Bacteriorhodopsin Polaribacter sp. Hel1_33_78	EU683504.1/0.0/Uncultured bacterium clone A1-100-4 putative proteorhodopsin gene, partial cds	sp|Q9F7P4|PRRG_PRB01/3.6e-22/Green-light absorbing proteorhodopsin OS=Gamma-proteobacterium EBAC31A08 PE=1 SV=1	NA	0.124847	0	0.153819	0	0.873536	1.18107	0.415949	0	0	0	0	0	0	0	0	0	0.191629	0.27228	0	0	Bacteria	Bacteroidetes	Flavobacteriia	Flavobacteriales	Flavobacteriaceae	Polaribacter	Polaribacter sp. Hel1_33_78
Unigene316931_All.C9_5sample	Bacteroidetes	WP_055397113.1/1.7e-31/rhodopsin Flagellimonas eckloniae<>KQC31272.1 rhodopsin Flagellimonas eckloniae	CP019342.1/0.0/Nonlabens sediminis strain NBRC 100970, complete genome	sp|Q9F7P4|PRRG_PRB01/3.8e-16/Green-light absorbing proteorhodopsin OS=Gamma-proteobacterium EBAC31A08 PE=1 SV=1	NA	0	0	0	0	0.317876	0	0	0	0	0	0	0	0.407823	0	0.241921	0	0	0	0	0	Bacteria	Bacteroidetes	Flavobacteriia	Flavobacteriales	Flavobacteriaceae	Flagellimonas	Flagellimonas eckloniae
Unigene20724_All.C6_8sample	Bacteroidetes	WP_086104925.1/3.2e-59/rhodopsin Chitinophagaceae bacterium IBVUCB2<>OSZ77572.1 rhodopsin Chitinophagaceae bacterium IBVUCB2	HQ663744.1/0.0/Bacteroidetes bacterium SCGC AAA027-E17 rhodopsin gene, partial cds	sp|Q9F7P4|PRRG_PRB01/1.2e-30/Green-light absorbing proteorhodopsin OS=Gamma-proteobacterium EBAC31A08 PE=1 SV=1	NA	0.132116	0	0.397785	0.33183	0.303906	0.030101	2.97026	0.480981	0	0	0	0	0	0	0.614797	0	0	0	0	0	Bacteria	Bacteroidetes	Chitinophagia	Chitinophagales	Chitinophagaceae	Unclassified	Chitinophagaceae bacterium IBVUCB2
Unigene180094_All.C9_5sample	Bacteroidetes	WP_039454489.1/6.4e-52/rhodopsin Pedobacter glucosidilyticus	EU915942.1/0.0/Uncultured bacterium clone H015-10 putative proteorhodopsin gene, partial cds	sp|Q9F7P4|PRRG_PRB01/1.7e-24/Green-light absorbing proteorhodopsin OS=Gamma-proteobacterium EBAC31A08 PE=1 SV=1	NA	0.117281	0.189393	2.6512	1.12868	1.5011	0.696095	4.68095	1.74095	0	0	0	0	0.041481	0	0.785522	0	0.154123	0	0	0	Bacteria	Bacteroidetes	Sphingobacteriia	Sphingobacteriales	Sphingobacteriaceae	Pedobacter	Pedobacter glucosidilyticus
Unigene55126_All.C6_8sample	Bacteroidetes	OUW99750.1/1.1e-108/rhodopsin Flavobacteriaceae bacterium TMED238	KU951419.1/0.0/Uncultured bacterium clone 61376_2 proteorhodopsin (pr) gene, partial cds	sp|Q9F7P4|PRRG_PRB01/5.9e-39/Green-light absorbing proteorhodopsin OS=Gamma-proteobacterium EBAC31A08 PE=1 SV=1	nge:Natgr_1803/8.3e-11/bacteriorhodopsin; K04643 sensory rhodopsin	5.42937	30.4397	1.3842	1.68836	3.77724	6.76911	0.517357	0.977267	11.1904	0.691263	0	0	0.557627	0	0.120278	0	0.15962	0.203596	0	0	Bacteria	Bacteroidetes	Flavobacteriia	Flavobacteriales	Flavobacteriaceae	Unclassified	Flavobacteriaceae bacterium TMED238
CL17551.Contig1_All.C6_8sample	Bacteroidetes	OUV93987.1/4.3e-107/hypothetical protein CBD12_04740 Amoebophilaceae bacterium TMED152	KU951284.1/0.0/Uncultured bacterium clone 116644_2 proteorhodopsin (pr) gene, complete cds	sp|Q9F7P4|PRRG_PRB01/9.0e-61/Green-light absorbing proteorhodopsin OS=Gamma-proteobacterium EBAC31A08 PE=1 SV=1	NA	0	0	0	0	0.025326	0.711689	0	0	0	0	0	0	1.57354	0.048184	0	0	0	0	0	0	Bacteria	Bacteroidetes	Cytophagia	Cytophagales	Amoebophilaceae	Unclassified	Amoebophilaceae bacterium TMED152
Unigene308783_All.C9_5sample	Bacteroidetes	WP_073085434.1/5.2e-36/rhodopsin Winogradskyella jejuensis<>SHH29810.1 Bacteriorhodopsin Winogradskyella jejuensis	KU951430.1/0.0/Uncultured bacterium clone 78262_1 proteorhodopsin (pr) gene, complete cds	sp|Q9F7P4|PRRG_PRB01/1.3e-16/Green-light absorbing proteorhodopsin OS=Gamma-proteobacterium EBAC31A08 PE=1 SV=1	NA	0	0	0	0	0	0	0	0	0	0	0	0	0.639411	0	0	0	0	0	0	0	Bacteria	Bacteroidetes	Flavobacteriia	Flavobacteriales	Flavobacteriaceae	Winogradskyella	Winogradskyella jejuensis
CL7342.Contig2_All.C9_5sample	Bacteroidetes	OUV85041.1/1.3e-64/hypothetical protein CBD05_04410 Flavobacteriaceae bacterium TMED145	EF088635.1/0.0/Uncultured bacterium clone PF13011 putative proteorhodopsin gene, partial cds	sp|Q9F7P4|PRRG_PRB01/5.1e-25/Green-light absorbing proteorhodopsin OS=Gamma-proteobacterium EBAC31A08 PE=1 SV=1	hwc:Hqrw_1019/1.7e-06/bop2; bacteriorhodopsin II; K04641 bacteriorhodopsin	0.094946	0	0.120956	0	3.18499	5.86222	0.199187	0	0	0.22592	0	0	14.8125	0	1.13009	0	0	0.311005	0	0	Bacteria	Bacteroidetes	Flavobacteriia	Flavobacteriales	Flavobacteriaceae	Unclassified	Flavobacteriaceae bacterium TMED145
Unigene26034_All.C6_8sample	Bacteroidetes	OUV20525.1/5.0e-110/rhodopsin Flavobacteriales bacterium TMED96	KJ929015.1/0.0/Uncultured microorganism clone 0e4f0a46380611e32cde165b7daa6ccb putative proteorhodopsin gene, partial cds	sp|Q9F7P4|PRRG_PRB01/2.1e-40/Green-light absorbing proteorhodopsin OS=Gamma-proteobacterium EBAC31A08 PE=1 SV=1	hma:rrnAC2030/7.0e-06/xop1; bacteriorhodopsin precursor; K04641 bacteriorhodopsin	0.88192	0.80872	0	0	0.891739	0.699159	0	0	0.098716	0	0	0	0.767738	0	0	0	0	0	0	0	Bacteria	Bacteroidetes	Flavobacteriia	Flavobacteriales	Unclassified	Unclassified	Flavobacteriales bacterium TMED96
Unigene24872_All.C6_8sample	Bacteroidetes	WP_087491722.1/4.2e-37/rhodopsin Winogradskyella sp. PC-19<>ARV09139.1 rhodopsin Winogradskyella sp. PC-19	NA	sp|Q9F7P4|PRRG_PRB01/1.3e-18/Green-light absorbing proteorhodopsin OS=Gamma-proteobacterium EBAC31A08 PE=1 SV=1	NA	0	0.136386	0	0	0.617843	0.735017	0	0	0	0	0	0	1.52639	0	0	0	0	0	0	0	Bacteria	Bacteroidetes	Flavobacteriia	Flavobacteriales	Flavobacteriaceae	Winogradskyella	Winogradskyella sp. PC-19
Unigene2315057_All.C9_7sample	Bacteroidetes	OUX56660.1/2.2e-51/hypothetical protein CBE50_02295 Flammeovirgaceae bacterium TMED290	KU951390.1/0.0/Uncultured bacterium clone 22075_1 proteorhodopsin (pr) gene, partial cds	NA	mtt:Ftrac_2394/9.2e-08/Beta-carotene 15,15\-monooxygenase, Brp/Blh family; K21817 beta-carotene 15,15\-dioxygenase EC:1.13.11.63	0	0.02293	0	0	0	0.012159	0	0	0	2.22493	0	0	0.018666	0	0	0	0	0	0	0.014255	Bacteria	Bacteroidetes	Cytophagia	Cytophagales	Flammeovirgaceae	Unclassified	Flammeovirgaceae bacterium TMED290
CL6529.Contig4_All.C6_8sample	Bacteroidetes	OUX26560.1/2.2e-120/hypothetical protein CBE22_02630 Flammeovirgaceae bacterium TMED262	EF088635.1/0.0/Uncultured bacterium clone PF13011 putative proteorhodopsin gene, partial cds	sp|Q9F7P4|PRRG_PRB01/1.5e-40/Green-light absorbing proteorhodopsin OS=Gamma-proteobacterium EBAC31A08 PE=1 SV=1	hwa:HQ_1017A/3.6e-12/bop2; bacteriorhodopsin II; K04641 bacteriorhodopsin	79.521	232.691	5.91091	4.42814	80.0354	61.6498	2.71452	0.489503	7.08623	0	0	0	93.7326	0.008081	2.75976	0	1.89311	2.97345	0	0	Bacteria	Bacteroidetes	Cytophagia	Cytophagales	Flammeovirgaceae	Unclassified	Flammeovirgaceae bacterium TMED262
Unigene25071_All.C6_8sample	Bacteroidetes	WP_037358742.1/6.7e-56/rhodopsin Schleiferia thermophila<>KFD39178.1 rhodopsin Schleiferia thermophila str. Yellowstone	NA	sp|Q9F7P4|PRRG_PRB01/1.4e-22/Green-light absorbing proteorhodopsin OS=Gamma-proteobacterium EBAC31A08 PE=1 SV=1	NA	0	0.026557	0.743109	0	1.6667	0.515773	0.128939	0	0	0	0	0	0	0	0	0	0	0	0	0	Bacteria	Bacteroidetes	Flavobacteriia	Flavobacteriales	Schleiferiaceae	Schleiferia	Schleiferia thermophila
Unigene263201_All.C6_8sample	Bacteroidetes	OUV85041.1/1.0e-46/hypothetical protein CBD05_04410 Flavobacteriaceae bacterium TMED145	KJ929329.1/0.0/Uncultured microorganism clone 998c2e078255f9761e3852b829c0d543 putative proteorhodopsin gene, partial cds	NA	NA	0.361549	0.680808	0	0.463734	0.467188	0.211511	0	0	0.085348	0.012836	0	0	0	0	0	0	0	0	0	0	Bacteria	Bacteroidetes	Flavobacteriia	Flavobacteriales	Flavobacteriaceae	Unclassified	Flavobacteriaceae bacterium TMED145
Unigene92960_All.C6_8sample	Bacteroidetes	OUV85041.1/6.2e-42/hypothetical protein CBD05_04410 Flavobacteriaceae bacterium TMED145	KJ929330.1/0.0/Uncultured microorganism clone add0f4bbbda7d34f7e87f4c2d618e235 putative proteorhodopsin gene, partial cds	NA	NA	0.730083	2.32095	0	0.287305	0.747537	0.573539	0	0	0	0	0	0	0.345566	0	0.133041	0	0	0	0	0	Bacteria	Bacteroidetes	Flavobacteriia	Flavobacteriales	Flavobacteriaceae	Unclassified	Flavobacteriaceae bacterium TMED145
CL21984.Contig2_All.C6_8sample	Bacteroidetes	OUV70045.1/4.4e-73/rhodopsin Flavobacteriales bacterium TMED123	KJ929201.1/0.0/Uncultured microorganism clone 3fa302e466532e119570d69c5a798fbe putative proteorhodopsin gene, partial cds	sp|Q9F7P4|PRRG_PRB01/3.5e-18/Green-light absorbing proteorhodopsin OS=Gamma-proteobacterium EBAC31A08 PE=1 SV=1	NA	0	0	0	0	1.25268	0.058255	0	0	0	0	0	0	0.348565	0	0.05404	0	0	0	0	0	Bacteria	Bacteroidetes	Flavobacteriia	Flavobacteriales	Unclassified	Unclassified	Flavobacteriales bacterium TMED123
Unigene283558_All.C9_5sample	Bacteroidetes	WP_035325034.1/1.2e-24/rhodopsin Dokdonia donghaensis<>AIG86804.1 proteorhodopsin Dokdonia sp. HJK127<>KGO06018.1 rhodopsin Dokdonia donghaensis DSW-1<>ANH60709.1 Green-light absorbing proteorhodopsin precursor Dokdonia donghaensis DSW-1	NA	sp|Q9F7P4|PRRG_PRB01/6.9e-10/Green-light absorbing proteorhodopsin OS=Gamma-proteobacterium EBAC31A08 PE=1 SV=1	NA	0	0	0	0	0.451546	0.068472	0.113002	0	0	0	0	0	0.781885	0	0	0	0	0	0	0	Bacteria	Bacteroidetes	Flavobacteriia	Flavobacteriales	Flavobacteriaceae	Dokdonia	Dokdonia donghaensis
Unigene372477_All.C6_8sample	Bacteroidetes	OUV70045.1/4.1e-38/rhodopsin Flavobacteriales bacterium TMED123	KJ929701.1/0.0/Uncultured microorganism clone 50ef9a6bde2b0fe60ba25285ec76acc6 putative proteorhodopsin gene, partial cds	sp|Q9F7P4|PRRG_PRB01/6.1e-22/Green-light absorbing proteorhodopsin OS=Gamma-proteobacterium EBAC31A08 PE=1 SV=1	NA	0	2.74645	0	0	0.25192	0.161502	0	0	1.59672	0.035603	0	0	0	0	0	0	0	0	0	0	Bacteria	Bacteroidetes	Flavobacteriia	Flavobacteriales	Unclassified	Unclassified	Flavobacteriales bacterium TMED123
CL21638.Contig2_All.C9_5sample	Bacteroidetes	OUW99750.1/3.7e-35/rhodopsin Flavobacteriaceae bacterium TMED238	CP019332.1/0.0/Winogradskyella sp. PC-19 genome	NA	NA	0.112254	0.624786	0	0	0.211009	0.439826	0	0	0.095662	0	0	0	0.397652	0	0	0	0	0	0	0	Bacteria	Bacteroidetes	Flavobacteriia	Flavobacteriales	Flavobacteriaceae	Unclassified	Flavobacteriaceae bacterium TMED238
Unigene219928_All.C6_8sample	Bacteroidetes	OUV85041.1/5.9e-45/hypothetical protein CBD05_04410 Flavobacteriaceae bacterium TMED145	KJ929331.1/0.0/Uncultured microorganism clone ccebe4d3d668c57794265eada29843cf putative proteorhodopsin gene, partial cds	NA	NA	0	0	0	0	0.802504	0.206264	0.006093	0	0	0	0	0	0	0	0.183774	0	0	0	0	0	Bacteria	Bacteroidetes	Flavobacteriia	Flavobacteriales	Flavobacteriaceae	Unclassified	Flavobacteriaceae bacterium TMED145
CL31111.Contig2_All.C6_8sample	Bacteroidetes	OUV88631.1/1.9e-121/rhodopsin Crocinitomicaceae bacterium TMED135	KU951412.1/0.0/Uncultured bacterium clone 55366_1 proteorhodopsin (pr) gene, partial cds	sp|Q9F7P4|PRRG_PRB01/3.0e-43/Green-light absorbing proteorhodopsin OS=Gamma-proteobacterium EBAC31A08 PE=1 SV=1	hma:rrnAC2030/1.8e-10/xop1; bacteriorhodopsin precursor; K04641 bacteriorhodopsin	1.85801	11.9214	0.267277	0.763397	0.458748	0.428518	0.180398	0	0.828211	0	0	0	0.11759	0	0	0	0.011236	0.023855	0	0	Bacteria	Bacteroidetes	Flavobacteriia	Flavobacteriales	Crocinitomicaceae	Unclassified	Crocinitomicaceae bacterium TMED135
Unigene273013_All.C9_5sample	Bacteroidetes	OUV88631.1/1.4e-65/rhodopsin Crocinitomicaceae bacterium TMED135	KJ929453.1/0.0/Uncultured microorganism clone 602ad69017a16297ee2dbcd6ba5d4aec putative proteorhodopsin gene, partial cds	sp|Q9F7P4|PRRG_PRB01/1.1e-21/Green-light absorbing proteorhodopsin OS=Gamma-proteobacterium EBAC31A08 PE=1 SV=1	hut:Huta_0315/8.1e-08/rhodopsin; K04641 bacteriorhodopsin	0	0	0	0	0.249255	0.246659	0	0	0	0	0	0	1.21381	0	0	0	0	0	0	0	Bacteria	Bacteroidetes	Flavobacteriia	Flavobacteriales	Crocinitomicaceae	Unclassified	Crocinitomicaceae bacterium TMED135
CL7342.Contig5_All.C9_5sample	Bacteroidetes	OUV85041.1/8.2e-125/hypothetical protein CBD05_04410 Flavobacteriaceae bacterium TMED145	KJ929331.1/0.0/Uncultured microorganism clone ccebe4d3d668c57794265eada29843cf putative proteorhodopsin gene, partial cds	sp|Q9F7P4|PRRG_PRB01/7.2e-37/Green-light absorbing proteorhodopsin OS=Gamma-proteobacterium EBAC31A08 PE=1 SV=1	hwa:HQ_1017A/4.9e-11/bop2; bacteriorhodopsin II; K04641 bacteriorhodopsin	10.4089	31.5551	3.14668	3.95293	14.6132	10.7651	1.12645	2.07802	5.08353	0.028134	0	0	16.5903	0	2.58649	0	0.285432	0.10692	0	0	Bacteria	Bacteroidetes	Flavobacteriia	Flavobacteriales	Flavobacteriaceae	Unclassified	Flavobacteriaceae bacterium TMED145
CL31111.Contig3_All.C6_8sample	Bacteroidetes	OUV20525.1/4.0e-129/rhodopsin Flavobacteriales bacterium TMED96	KU951417.1/0.0/Uncultured bacterium clone 146104_2 proteorhodopsin (pr) gene, complete cds	sp|Q9F7P4|PRRG_PRB01/5.3e-45/Green-light absorbing proteorhodopsin OS=Gamma-proteobacterium EBAC31A08 PE=1 SV=1	hma:rrnAC2030/5.1e-10/xop1; bacteriorhodopsin precursor; K04641 bacteriorhodopsin	18.1631	33.5786	0.465211	0.270296	9.16115	8.24019	0.233151	0	3.6338	0	0	0	2.69377	0	0	0	0.060202	0.089997	0	0	Bacteria	Bacteroidetes	Flavobacteriia	Flavobacteriales	Unclassified	Unclassified	Flavobacteriales bacterium TMED96
CL22207.Contig2_All.C9_5sample	Bacteroidetes	OUU91790.1/1.8e-118/rhodopsin Flavobacteriaceae bacterium TMED81	KJ928738.1/0.0/Uncultured microorganism clone 36e24efb0c79cbe21baf888a91d4b65c putative proteorhodopsin gene, partial cds	sp|Q9F7P4|PRRG_PRB01/1.2e-33/Green-light absorbing proteorhodopsin OS=Gamma-proteobacterium EBAC31A08 PE=1 SV=1	hla:Hlac_0085/4.6e-08/rhodopsin; K04643 sensory rhodopsin	6.32953	6.44075	1.45375	1.24487	1.06912	0.137851	0.226282	0	5.24059	0.031942	0.106523	0	0.093216	0	0	0	0.191182	0	0	0	Bacteria	Bacteroidetes	Flavobacteriia	Flavobacteriales	Flavobacteriaceae	Unclassified	Flavobacteriaceae bacterium TMED81
Unigene374412_All.C6_8sample	Bacteroidetes	OUW99750.1/1.3e-38/rhodopsin Flavobacteriaceae bacterium TMED238	CP019332.1/0.0/Winogradskyella sp. PC-19 genome	sp|Q9F7P4|PRRG_PRB01/7.1e-09/Green-light absorbing proteorhodopsin OS=Gamma-proteobacterium EBAC31A08 PE=1 SV=1	NA	0	0.494018	0	0	0	0	0	0	0	0	0	0	0.282166	0	0	0	0	0	0	0	Bacteria	Bacteroidetes	Flavobacteriia	Flavobacteriales	Flavobacteriaceae	Unclassified	Flavobacteriaceae bacterium TMED238
Unigene220556_All.C6_8sample	Bacteroidetes	Flav2ADRAFT_1462-NZ_ABVV01000001/8.0e-53/Flavobacteria bacterium MS024-2A	KU951425.1/0.0/Uncultured bacterium clone 738_10 proteorhodopsin (pr) gene, complete cds	sp|Q9F7P4|PRRG_PRB01/1.5e-10/Green-light absorbing proteorhodopsin OS=Gamma-proteobacterium EBAC31A08 PE=1 SV=1	NA	0	0	0	0.081063	0	0	0	0	0	0	0	0	0	0	0.343979	0	0	0.089621	0	0	Bacteria	Bacteroidetes/Chlorobi group	Flavobacteria	Flavobacteria_X	Flavobacteria_XX	Flavobacteria_XXXX	Flavobacteria bacterium MS024-2A
CL21638.Contig9_All.C9_5sample	Bacteroidetes	OUW99750.1/1.5e-37/rhodopsin Flavobacteriaceae bacterium TMED238	NA	sp|Q9F7P4|PRRG_PRB01/1.5e-09/Green-light absorbing proteorhodopsin OS=Gamma-proteobacterium EBAC31A08 PE=1 SV=1	NA	0	0.854435	0	0	0.108674	0.378644	0	0	0.079254	0	0	0	0.696913	0	0	0	0	0	0	0	Bacteria	Bacteroidetes	Flavobacteriia	Flavobacteriales	Flavobacteriaceae	Unclassified	Flavobacteriaceae bacterium TMED238
CL6529.Contig2_All.C6_8sample	Bacteroidetes	OUV85041.1/5.9e-123/hypothetical protein CBD05_04410 Flavobacteriaceae bacterium TMED145	KJ929331.1/0.0/Uncultured microorganism clone ccebe4d3d668c57794265eada29843cf putative proteorhodopsin gene, partial cds	sp|Q9F7P4|PRRG_PRB01/2.2e-38/Green-light absorbing proteorhodopsin OS=Gamma-proteobacterium EBAC31A08 PE=1 SV=1	hwa:HQ_1017A/5.7e-12/bop2; bacteriorhodopsin II; K04641 bacteriorhodopsin	6.96965	23.0375	0	2.36157	31.0582	41.9266	3.93809	5.03267	5.46627	0	0	0	101.77	0.033908	7.82096	0	0.680974	1.49657	0	0	Bacteria	Bacteroidetes	Flavobacteriia	Flavobacteriales	Flavobacteriaceae	Unclassified	Flavobacteriaceae bacterium TMED145
Unigene428486_All.C6_8sample	Bacteroidetes	WP_039454489.1/2.0e-52/rhodopsin Pedobacter glucosidilyticus	NA	sp|Q9F7P4|PRRG_PRB01/8.1e-18/Green-light absorbing proteorhodopsin OS=Gamma-proteobacterium EBAC31A08 PE=1 SV=1	NA	0.435574	0	0	0	0.170754	0	0	0	0	0	0	0	0	0	0	0	0	0	0	0	Bacteria	Bacteroidetes	Sphingobacteriia	Sphingobacteriales	Sphingobacteriaceae	Pedobacter	Pedobacter glucosidilyticus
Unigene51547_All.C9_5sample	Bacteroidetes	APF29547.1/4.1e-126/proteorhodopsin uncultured bacterium<>OUU47732.1 rhodopsin Flavobacteriaceae bacterium TMED68	KU951425.1/0.0/Uncultured bacterium clone 738_10 proteorhodopsin (pr) gene, complete cds	sp|Q9F7P4|PRRG_PRB01/1.9e-42/Green-light absorbing proteorhodopsin OS=Gamma-proteobacterium EBAC31A08 PE=1 SV=1	NA	10.2293	17.9247	0.80726	0.576752	3.60997	4.28683	0.359705	0	20.6995	0	0	0	4.86689	0	0	0	0.407487	0.097717	0	0	Bacteria	Bacteroidetes	Flavobacteriia	Flavobacteriales	Flavobacteriaceae	Unclassified	Flavobacteriaceae bacterium TMED68
CL20482.Contig1_All.C6_8sample	Bacteroidetes	KRO62090.1/1.8e-94/rhodopsin Cryomorphaceae bacterium BACL11 MAG-121015-bin20	KJ928988.1/0.0/Uncultured microorganism clone 244b1f6d2fde4b2de0063d13dba6cd58 putative proteorhodopsin gene, partial cds	sp|Q9F7P4|PRRG_PRB01/6.1e-43/Green-light absorbing proteorhodopsin OS=Gamma-proteobacterium EBAC31A08 PE=1 SV=1	hwa:HQ_1017A/1.2e-13/bop2; bacteriorhodopsin II; K04641 bacteriorhodopsin	0	0.523368	0	0	2.30088	0.443391	0.031361	0	0.511564	0	0	0	0.62928	0	0	0	0.052715	0	0	0	Bacteria	Bacteroidetes	Flavobacteriia	Flavobacteriales	Cryomorphaceae	Unclassified	Cryomorphaceae bacterium BACL11 MAG-121015-bin20
Unigene25584_All.C6_8sample	Bacteroidetes	WP_035325034.1/8.4e-46/rhodopsin Dokdonia donghaensis<>AIG86804.1 proteorhodopsin Dokdonia sp. HJK127<>KGO06018.1 rhodopsin Dokdonia donghaensis DSW-1<>ANH60709.1 Green-light absorbing proteorhodopsin precursor Dokdonia donghaensis DSW-1	NA	sp|Q9F7P4|PRRG_PRB01/2.0e-11/Green-light absorbing proteorhodopsin OS=Gamma-proteobacterium EBAC31A08 PE=1 SV=1	NA	0.199602	0.088521	0.126224	0	0.58809	0.287347	0.218598	0	0	0	0	0	0	0	0	0	0	0	0	0	Bacteria	Bacteroidetes	Flavobacteriia	Flavobacteriales	Flavobacteriaceae	Dokdonia	Dokdonia donghaensis
CL11851.Contig2_All.C6_8sample	Bacteroidetes	WP_037358742.1/3.0e-74/rhodopsin Schleiferia thermophila<>KFD39178.1 rhodopsin Schleiferia thermophila str. Yellowstone	NA	sp|Q9F7P4|PRRG_PRB01/8.9e-27/Green-light absorbing proteorhodopsin OS=Gamma-proteobacterium EBAC31A08 PE=1 SV=1	NA	0.099338	0.037017	0.714525	0.284728	1.14446	0.39381	2.39277	0.396353	0.038871	0	0	0	0	0	0.336086	0	0.03507	0	0	0	Bacteria	Bacteroidetes	Flavobacteriia	Flavobacteriales	Schleiferiaceae	Schleiferia	Schleiferia thermophila
CL23568.Contig1_All.C6_8sample	Bacteroidetes	OUV70045.1/4.1e-102/rhodopsin Flavobacteriales bacterium TMED123	JF503843.1/0.0/Uncultured prokaryote clone Aug09_Ia07_1m putative microbial rhodopsin gene, partial cds	sp|Q9AFF7|PRRB_PRB02/1.2e-41/Blue-light absorbing proteorhodopsin OS=Gamma-proteobacterium Hot 75m4 PE=1 SV=2	hwa:HQ_1017A/7.1e-12/bop2; bacteriorhodopsin II; K04641 bacteriorhodopsin	0	0.018691	0.078019	0	1.38008	0.022612	0.463728	0	0	0	0	0	0.354328	0	0.152975	0	0	0	0	0	Bacteria	Bacteroidetes	Flavobacteriia	Flavobacteriales	Unclassified	Unclassified	Flavobacteriales bacterium TMED123
[truncated: 1,597 more rows]

## Sheet: Table S4
Table S4 The amount of data obtained by each sequencing
Sample	Total Bases	Total Reads	Total Mapped Reads	Mapped Rate(%)	Exp Gene Num
[truncated: 53 more rows]

## Sheet: Table S5
Table S5 The id and gene symbol corresponding to the genes in the carbon fixation and endocytosis pathway in the KEGG database
[truncated: 61 more rows]
